# Supplementary material for: Evidence of pandemic fatigue associated with stricter tiered COVID-19 restrictions
Source: PLOS Digit Health. 2022 May 26;1(5):e0000035. doi: 10.1371/journal.pdig.0000035 (PMC9931343; doi:10.1371/journal.pdig.0000035)
Supplement: S1 Data — (CSV) [file pdig.0000035.s006.csv]

tier	region	date	cases	hospitalizations	ICU				weekday
yellow	Abruzzo	2020-11-06	795.0	47.0	3.0
yellow	Abruzzo	2020-11-07	511.0	60.0	3.0
yellow	Abruzzo	2020-11-08	101.0	43.0	3.0
yellow	Abruzzo	2020-11-09	785.0	40.0	5.0
yellow	Abruzzo	2020-11-10	768.0	64.0	3.0
orange	Abruzzo	2020-11-11	862.0	50.0	7.0
orange	Abruzzo	2020-11-12	810.0	66.0	6.0
orange	Abruzzo	2020-11-13	713.0	60.0	4.0
orange	Abruzzo	2020-11-14	569.0	49.0	6.0
orange	Abruzzo	2020-11-15	150.0	46.0	6.0
orange	Abruzzo	2020-11-16	812.0	56.0	7.0
orange	Abruzzo	2020-11-17	695.0	65.0	6.0
orange	Abruzzo	2020-11-18	762.0	56.0	6.0
orange	Abruzzo	2020-11-19	710.0	46.0	9.0
orange	Abruzzo	2020-11-20	687.0	50.0	2.0
orange	Abruzzo	2020-11-21	394.0	43.0	1.0
red	Abruzzo	2020-11-22	69.0	51.0	2.0
red	Abruzzo	2020-11-23	732.0	40.0	4.0
red	Abruzzo	2020-11-24	661.0	58.0	7.0
red	Abruzzo	2020-11-25	609.0	51.0	3.0
red	Abruzzo	2020-11-26	439.0	43.0	4.0
red	Abruzzo	2020-11-27	547.0	34.0	3.0
red	Abruzzo	2020-11-28	366.0	40.0	2.0
red	Abruzzo	2020-11-29	45.0	30.0	3.0
red	Abruzzo	2020-11-30	457.0	35.0	4.0
red	Abruzzo	2020-12-01	447.0	32.0	4.0
red	Abruzzo	2020-12-02	390.0	45.0	6.0
red	Abruzzo	2020-12-03	309.0	30.0	2.0
red	Abruzzo	2020-12-04	370.0	35.0	5.0
red	Abruzzo	2020-12-05	210.0	28.0	2.0
red	Abruzzo	2020-12-06	26.0	30.0	4.0
red	Abruzzo	2020-12-07	466.0	33.0	2.0
red	Abruzzo	2020-12-08	85.0	19.0	5.0
red	Abruzzo	2020-12-09	355.0	34.0	4.0
red	Abruzzo	2020-12-10	250.0	33.0	5.0
red	Abruzzo	2020-12-11	318.0	31.0	1.0
red	Abruzzo	2020-12-12	222.0	20.0	2.0
orange	Abruzzo	2020-12-13	29.0	30.0	5.0
orange	Abruzzo	2020-12-14	275.0	19.0	2.0
yellow	Abruzzo	2021-01-11	351.0	22.0	1.0
yellow	Abruzzo	2021-01-12	274.0	23.0	4.0
yellow	Abruzzo	2021-01-13	229.0	30.0	3.0
yellow	Abruzzo	2021-01-14	232.0	13.0	2.0
yellow	Abruzzo	2021-01-15	212.0	24.0	4.0
yellow	Abruzzo	2021-01-16	155.0	28.0	0.0
orange	Abruzzo	2021-01-17	18.0	25.0	6.0
orange	Abruzzo	2021-01-18	303.0	21.0	1.0
orange	Abruzzo	2021-01-19	233.0	33.0	4.0
orange	Abruzzo	2021-01-20	275.0	23.0	3.0
orange	Abruzzo	2021-01-21	258.0	30.0	5.0
orange	Abruzzo	2021-01-22	285.0	13.0	0.0
orange	Abruzzo	2021-01-23	177.0	22.0	5.0
orange	Abruzzo	2021-01-24	14.0	11.0	1.0
orange	Abruzzo	2021-01-25	403.0	22.0	2.0
orange	Abruzzo	2021-01-26	292.0	18.0	0.0
orange	Abruzzo	2021-01-27	374.0	21.0	3.0
orange	Abruzzo	2021-01-28	320.0	24.0	4.0
orange	Abruzzo	2021-01-29	430.0	27.0	5.0
orange	Abruzzo	2021-01-30	242.0	35.0	4.0
orange	Abruzzo	2021-01-31	69.0	25.0	2.0
yellow	Abruzzo	2021-02-01	486.0	33.0	4.0
yellow	Abruzzo	2021-02-02	461.0	30.0	4.0
yellow	Abruzzo	2021-02-03	433.0	56.0	4.0
yellow	Abruzzo	2021-02-04	433.0	32.0	6.0
yellow	Abruzzo	2021-02-05	437.0	27.0	5.0
yellow	Abruzzo	2021-02-06	343.0	31.0	8.0
yellow	Abruzzo	2021-02-07	71.0	29.0	3.0
yellow	Abruzzo	2021-02-08	439.0	35.0	3.0
yellow	Abruzzo	2021-02-09	623.0	30.0	4.0
yellow	Abruzzo	2021-02-10	474.0	50.0	4.0
yellow	Abruzzo	2021-02-11	516.0	26.0	4.0
yellow	Abruzzo	2021-02-12	464.0	57.0	3.0
yellow	Abruzzo	2021-02-13	332.0	31.0	2.0
orange	Abruzzo	2021-02-14	47.0	26.0	5.0
orange	Abruzzo	2021-02-15	543.0	45.0	13.0
orange	Abruzzo	2021-02-16	538.0	45.0	2.0
orange	Abruzzo	2021-02-17	423.0	56.0	11.0
orange	Abruzzo	2021-02-18	471.0	48.0	5.0
orange	Abruzzo	2021-02-19	503.0	50.0	7.0
orange	Abruzzo	2021-02-20	361.0	47.0	4.0
orange	Abruzzo	2021-02-21	86.0	31.0	3.0
orange	Abruzzo	2021-02-22	683.0	41.0	12.0
orange	Abruzzo	2021-02-23	631.0	54.0	5.0
orange	Abruzzo	2021-02-24	575.0	40.0	4.0
orange	Abruzzo	2021-02-25	500.0	28.0	7.0
orange	Abruzzo	2021-02-26	493.0	45.0	3.0
orange	Abruzzo	2021-02-27	309.0	49.0	6.0
orange	Abruzzo	2021-02-28	54.0	27.0	4.0
orange	Abruzzo	2021-03-01	566.0	39.0	4.0
orange	Abruzzo	2021-03-02	487.0	46.0	9.0
orange	Abruzzo	2021-03-03	566.0	42.0	5.0
orange	Abruzzo	2021-03-04	593.0	59.0	4.0
orange	Abruzzo	2021-03-05	521.0	46.0	9.0
orange	Abruzzo	2021-03-06	254.0	39.0	6.0
orange	Abruzzo	2021-03-07	54.0	38.0	5.0
orange	Abruzzo	2021-03-08	511.0	42.0	9.0
orange	Abruzzo	2021-03-09	553.0	38.0	5.0
orange	Abruzzo	2021-03-10	399.0	44.0	9.0
orange	Abruzzo	2021-03-11	462.0	39.0	7.0
orange	Abruzzo	2021-03-12	382.0	55.0	12.0
orange	Abruzzo	2021-03-13	350.0	48.0	5.0
orange	Abruzzo	2021-03-14	63.0	43.0	2.0
orange	Abruzzo	2021-03-15	457.0	35.0	5.0
orange	Abruzzo	2021-03-16	478.0	48.0	7.0
orange	Abruzzo	2021-03-17	391.0	41.0	3.0
orange	Abruzzo	2021-03-18	312.0	50.0	5.0
orange	Abruzzo	2021-03-19	310.0	46.0	7.0
orange	Abruzzo	2021-03-20	246.0	35.0	1.0
orange	Abruzzo	2021-03-21	45.0	35.0	7.0
orange	Abruzzo	2021-03-22	393.0	43.0	4.0
orange	Abruzzo	2021-03-23	356.0	42.0	5.0
orange	Abruzzo	2021-03-24	371.0	41.0	3.0
orange	Abruzzo	2021-03-25	292.0	35.0	6.0
orange	Abruzzo	2021-03-26	368.0	38.0	3.0
orange	Abruzzo	2021-03-27	234.0	31.0	1.0
orange	Abruzzo	2021-03-28	71.0	32.0	5.0
orange	Abruzzo	2021-03-29	369.0	36.0	2.0
orange	Abruzzo	2021-03-30	372.0	31.0	6.0
orange	Abruzzo	2021-03-31	309.0	33.0	6.0
orange	Abruzzo	2021-04-01	266.0	50.0	5.0
orange	Abruzzo	2021-04-02	330.0	44.0	4.0
red	Abruzzo	2021-04-03	146.0	37.0	2.0
red	Abruzzo	2021-04-04	22.0	31.0	1.0
red	Abruzzo	2021-04-05	51.0	30.0	4.0
orange	Abruzzo	2021-04-06	350.0	37.0	5.0
orange	Abruzzo	2021-04-07	306.0	32.0	3.0
orange	Abruzzo	2021-04-08	268.0	33.0	3.0
orange	Abruzzo	2021-04-09	263.0	28.0	4.0
orange	Abruzzo	2021-04-10	194.0	26.0	4.0
orange	Abruzzo	2021-04-11	24.0	25.0	2.0
orange	Abruzzo	2021-04-12	271.0	27.0	5.0
orange	Abruzzo	2021-04-13	258.0	31.0	6.0
orange	Abruzzo	2021-04-14	194.0	20.0	4.0
orange	Abruzzo	2021-04-15	179.0	26.0	1.0
orange	Abruzzo	2021-04-16	265.0	30.0	3.0
orange	Abruzzo	2021-04-17	156.0	18.0	4.0
orange	Abruzzo	2021-04-18	24.0	14.0	0.0
orange	Abruzzo	2021-04-19	231.0	13.0	2.0
orange	Abruzzo	2021-04-20	211.0	19.0	1.0
orange	Abruzzo	2021-04-21	177.0	28.0	2.0
orange	Abruzzo	2021-04-22	165.0	20.0	2.0
orange	Abruzzo	2021-04-23	189.0	21.0	1.0
orange	Abruzzo	2021-04-24	135.0	18.0	1.0
orange	Abruzzo	2021-04-25	6.0	8.0	1.0
yellow	Abruzzo	2021-04-26	182.0	13.0	0.0
yellow	Abruzzo	2021-04-27	195.0	15.0	1.0
yellow	Abruzzo	2021-04-28	169.0	21.0	2.0
yellow	Abruzzo	2021-04-29	194.0	15.0	2.0
yellow	Abruzzo	2021-04-30	204.0	8.0	2.0
yellow	Abruzzo	2021-05-01	55.0	13.0	0.0
yellow	Abruzzo	2021-05-02	13.0	18.0	4.0
yellow	Abruzzo	2021-05-03	238.0	15.0	0.0
yellow	Abruzzo	2021-05-04	158.0	13.0	5.0
yellow	Abruzzo	2021-05-05	173.0	13.0	1.0
yellow	Abruzzo	2021-05-06	121.0	12.0	0.0
yellow	Abruzzo	2021-05-07	122.0	12.0	1.0
yellow	Abruzzo	2021-05-08	116.0	16.0	1.0
yellow	Abruzzo	2021-05-09	8.0	11.0	2.0
yellow	Abruzzo	2021-05-10	154.0	9.0	0.0
yellow	Abruzzo	2021-05-11	138.0	11.0	0.0
yellow	Abruzzo	2021-05-12	112.0	13.0	0.0
yellow	Abruzzo	2021-05-13	114.0	11.0	1.0
yellow	Abruzzo	2021-05-14	95.0	11.0	0.0
yellow	Abruzzo	2021-05-15	71.0	10.0	2.0
yellow	Abruzzo	2021-05-16	6.0	8.0	1.0
yellow	Abruzzo	2021-05-17	85.0	6.0	0.0
yellow	Abruzzo	2021-05-18	101.0	12.0	2.0
yellow	Abruzzo	2021-05-19	87.0	8.0	1.0
yellow	Abruzzo	2021-05-20	59.0	9.0	0.0
yellow	Abruzzo	2021-05-21	59.0	8.0	3.0
yellow	Abruzzo	2021-05-22	59.0	8.0	0.0
yellow	Abruzzo	2021-05-23	9.0	10.0	1.0
yellow	Abruzzo	2021-05-24	52.0	7.0	0.0
yellow	Abruzzo	2021-05-25	50.0	8.0	1.0
yellow	Abruzzo	2021-05-26	48.0	8.0	1.0
yellow	Abruzzo	2021-05-27	63.0	3.0	0.0
yellow	Abruzzo	2021-05-28	35.0	7.0	0.0
yellow	Abruzzo	2021-05-29	47.0	5.0	0.0
yellow	Abruzzo	2021-05-30	3.0	5.0	1.0
yellow	Basilicata	2020-11-06	209.0	4.0	1.0
yellow	Basilicata	2020-11-07	181.0	11.0	0.0
yellow	Basilicata	2020-11-08	140.0	5.0	0.0
yellow	Basilicata	2020-11-09	219.0	9.0	2.0
yellow	Basilicata	2020-11-10	331.0	4.0	3.0
orange	Basilicata	2020-11-11	216.0	5.0	1.0
orange	Basilicata	2020-11-12	276.0	6.0	1.0
orange	Basilicata	2020-11-13	235.0	10.0	3.0
orange	Basilicata	2020-11-14	235.0	12.0	0.0
orange	Basilicata	2020-11-15	75.0	16.0	6.0
orange	Basilicata	2020-11-16	262.0	6.0	2.0
orange	Basilicata	2020-11-17	210.0	9.0	2.0
orange	Basilicata	2020-11-18	220.0	9.0	1.0
orange	Basilicata	2020-11-19	261.0	11.0	3.0
orange	Basilicata	2020-11-20	235.0	8.0	0.0
orange	Basilicata	2020-11-21	138.0	4.0	0.0
orange	Basilicata	2020-11-22	69.0	4.0	0.0
orange	Basilicata	2020-11-23	304.0	4.0	2.0
orange	Basilicata	2020-11-24	181.0	1.0	2.0
orange	Basilicata	2020-11-25	185.0	1.0	0.0
orange	Basilicata	2020-11-26	265.0	0.0	1.0
orange	Basilicata	2020-11-27	239.0	4.0	1.0
orange	Basilicata	2020-11-28	126.0	1.0	0.0
orange	Basilicata	2020-11-29	33.0	1.0	0.0
orange	Basilicata	2020-11-30	150.0	4.0	0.0
orange	Basilicata	2020-12-01	144.0	2.0	0.0
orange	Basilicata	2020-12-02	174.0	1.0	0.0
orange	Basilicata	2020-12-03	102.0	3.0	1.0
orange	Basilicata	2020-12-04	107.0	2.0	0.0
orange	Basilicata	2020-12-05	73.0	0.0	0.0
orange	Basilicata	2020-12-06	38.0	1.0	0.0
orange	Basilicata	2020-12-07	78.0	2.0	0.0
orange	Basilicata	2020-12-08	13.0	1.0	0.0
orange	Basilicata	2020-12-09	109.0	1.0	0.0
orange	Basilicata	2020-12-10	114.0	4.0	0.0
orange	Basilicata	2020-12-11	86.0	0.0	0.0
orange	Basilicata	2020-12-12	55.0	2.0	0.0
yellow	Basilicata	2020-12-13	3.0	1.0	0.0
yellow	Basilicata	2020-12-14	109.0	2.0	0.0
yellow	Basilicata	2021-01-11	178.0	1.0	0.0
yellow	Basilicata	2021-01-12	65.0	0.0	0.0
yellow	Basilicata	2021-01-13	87.0	1.0	0.0
yellow	Basilicata	2021-01-14	56.0	2.0	0.0
yellow	Basilicata	2021-01-15	82.0	2.0	0.0
yellow	Basilicata	2021-01-16	63.0	1.0	0.0
yellow	Basilicata	2021-01-17	10.0	1.0	1.0
yellow	Basilicata	2021-01-18	47.0	1.0	0.0
yellow	Basilicata	2021-01-19	60.0	1.0	0.0
yellow	Basilicata	2021-01-20	63.0	3.0	1.0
yellow	Basilicata	2021-01-21	50.0	1.0	0.0
yellow	Basilicata	2021-01-22	67.0	2.0	0.0
yellow	Basilicata	2021-01-23	98.0	0.0	0.0
yellow	Basilicata	2021-01-24	9.0	4.0	0.0
yellow	Basilicata	2021-01-25	72.0	2.0	1.0
yellow	Basilicata	2021-01-26	53.0	0.0	0.0
yellow	Basilicata	2021-01-27	45.0	0.0	0.0
yellow	Basilicata	2021-01-28	57.0	0.0	1.0
yellow	Basilicata	2021-01-29	52.0	1.0	0.0
yellow	Basilicata	2021-01-30	32.0	1.0	0.0
yellow	Basilicata	2021-01-31	10.0	2.0	0.0
yellow	Basilicata	2021-02-01	57.0	2.0	0.0
yellow	Basilicata	2021-02-02	51.0	1.0	0.0
yellow	Basilicata	2021-02-03	100.0	0.0	0.0
yellow	Basilicata	2021-02-04	75.0	1.0	0.0
yellow	Basilicata	2021-02-05	74.0	1.0	0.0
yellow	Basilicata	2021-02-06	81.0	1.0	0.0
yellow	Basilicata	2021-02-07	10.0	1.0	1.0
yellow	Basilicata	2021-02-08	134.0	0.0	0.0
yellow	Basilicata	2021-02-09	93.0	1.0	0.0
yellow	Basilicata	2021-02-10	90.0	2.0	1.0
yellow	Basilicata	2021-02-11	87.0	1.0	1.0
yellow	Basilicata	2021-02-12	91.0	0.0	0.0
yellow	Basilicata	2021-02-13	57.0	2.0	0.0
yellow	Basilicata	2021-02-14	16.0	0.0	0.0
yellow	Basilicata	2021-02-15	114.0	1.0	0.0
yellow	Basilicata	2021-02-16	89.0	2.0	1.0
yellow	Basilicata	2021-02-17	122.0	1.0	0.0
yellow	Basilicata	2021-02-18	102.0	0.0	0.0
yellow	Basilicata	2021-02-19	136.0	1.0	0.0
yellow	Basilicata	2021-02-20	63.0	0.0	0.0
yellow	Basilicata	2021-02-21	18.0	0.0	0.0
yellow	Basilicata	2021-02-22	159.0	2.0	1.0
yellow	Basilicata	2021-02-23	144.0	1.0	0.0
yellow	Basilicata	2021-02-24	115.0	2.0	0.0
yellow	Basilicata	2021-02-25	81.0	3.0	1.0
yellow	Basilicata	2021-02-26	142.0	0.0	1.0
yellow	Basilicata	2021-02-27	129.0	4.0	0.0
yellow	Basilicata	2021-02-28	30.0	0.0	1.0
red	Basilicata	2021-03-01	139.0	1.0	2.0
red	Basilicata	2021-03-02	131.0	3.0	0.0
red	Basilicata	2021-03-03	137.0	2.0	1.0
red	Basilicata	2021-03-04	171.0	1.0	0.0
red	Basilicata	2021-03-05	182.0	1.0	1.0
red	Basilicata	2021-03-06	130.0	4.0	0.0
red	Basilicata	2021-03-07	57.0	3.0	0.0
red	Basilicata	2021-03-08	172.0	4.0	1.0
red	Basilicata	2021-03-09	90.0	0.0	1.0
red	Basilicata	2021-03-10	182.0	2.0	0.0
red	Basilicata	2021-03-11	98.0	3.0	0.0
red	Basilicata	2021-03-12	152.0	7.0	1.0
red	Basilicata	2021-03-13	96.0	4.0	1.0
red	Basilicata	2021-03-14	48.0	2.0	0.0
red	Basilicata	2021-03-15	180.0	5.0	3.0
orange	Basilicata	2021-03-16	159.0	4.0	0.0
orange	Basilicata	2021-03-17	107.0	0.0	0.0
orange	Basilicata	2021-03-18	146.0	1.0	0.0
orange	Basilicata	2021-03-19	183.0	2.0	0.0
orange	Basilicata	2021-03-20	72.0	5.0	0.0
orange	Basilicata	2021-03-21	18.0	2.0	1.0
orange	Basilicata	2021-03-22	131.0	2.0	1.0
orange	Basilicata	2021-03-23	114.0	2.0	0.0
orange	Basilicata	2021-03-24	113.0	2.0	1.0
orange	Basilicata	2021-03-25	148.0	3.0	2.0
orange	Basilicata	2021-03-26	130.0	2.0	0.0
orange	Basilicata	2021-03-27	120.0	2.0	1.0
orange	Basilicata	2021-03-28	29.0	6.0	3.0
orange	Basilicata	2021-03-29	171.0	1.0	0.0
orange	Basilicata	2021-03-30	127.0	2.0	2.0
orange	Basilicata	2021-03-31	173.0	3.0	0.0
orange	Basilicata	2021-04-01	144.0	1.0	1.0
orange	Basilicata	2021-04-02	110.0	2.0	1.0
red	Basilicata	2021-04-03	84.0	0.0	0.0
red	Basilicata	2021-04-04	28.0	3.0	0.0
red	Basilicata	2021-04-05	13.0	1.0	0.0
orange	Basilicata	2021-04-06	166.0	1.0	0.0
orange	Basilicata	2021-04-07	202.0	0.0	0.0
orange	Basilicata	2021-04-08	185.0	1.0	0.0
orange	Basilicata	2021-04-09	223.0	1.0	1.0
orange	Basilicata	2021-04-10	189.0	2.0	1.0
orange	Basilicata	2021-04-11	60.0	3.0	1.0
orange	Basilicata	2021-04-12	223.0	1.0	0.0
orange	Basilicata	2021-04-13	209.0	0.0	0.0
orange	Basilicata	2021-04-14	214.0	2.0	2.0
orange	Basilicata	2021-04-15	202.0	1.0	0.0
orange	Basilicata	2021-04-16	157.0	1.0	2.0
orange	Basilicata	2021-04-17	131.0	0.0	0.0
orange	Basilicata	2021-04-18	35.0	0.0	1.0
orange	Basilicata	2021-04-19	215.0	0.0	0.0
orange	Basilicata	2021-04-20	135.0	1.0	0.0
orange	Basilicata	2021-04-21	249.0	2.0	2.0
orange	Basilicata	2021-04-22	129.0	1.0	0.0
orange	Basilicata	2021-04-23	178.0	3.0	0.0
orange	Basilicata	2021-04-24	122.0	1.0	1.0
orange	Basilicata	2021-04-25	42.0	0.0	0.0
orange	Basilicata	2021-04-26	121.0	2.0	0.0
orange	Basilicata	2021-04-27	159.0	2.0	0.0
orange	Basilicata	2021-04-28	189.0	1.0	0.0
orange	Basilicata	2021-04-29	190.0	1.0	1.0
orange	Basilicata	2021-04-30	147.0	3.0	2.0
orange	Basilicata	2021-05-01	71.0	0.0	2.0
orange	Basilicata	2021-05-02	29.0	1.0	2.0
orange	Basilicata	2021-05-03	130.0	4.0	2.0
orange	Basilicata	2021-05-04	144.0	1.0	0.0
orange	Basilicata	2021-05-05	126.0	0.0	2.0
orange	Basilicata	2021-05-06	135.0	2.0	0.0
orange	Basilicata	2021-05-07	132.0	2.0	1.0
orange	Basilicata	2021-05-08	71.0	0.0	1.0
orange	Basilicata	2021-05-09	32.0	0.0	0.0
yellow	Basilicata	2021-05-10	116.0	0.0	1.0
yellow	Basilicata	2021-05-11	98.0	1.0	0.0
yellow	Basilicata	2021-05-12	114.0	3.0	0.0
yellow	Basilicata	2021-05-13	106.0	0.0	0.0
yellow	Basilicata	2021-05-14	104.0	0.0	0.0
yellow	Basilicata	2021-05-15	68.0	0.0	0.0
yellow	Basilicata	2021-05-16	18.0	0.0	0.0
yellow	Basilicata	2021-05-17	68.0	1.0	0.0
yellow	Basilicata	2021-05-18	72.0	0.0	0.0
yellow	Basilicata	2021-05-19	70.0	0.0	0.0
yellow	Basilicata	2021-05-20	55.0	0.0	1.0
yellow	Basilicata	2021-05-21	47.0	0.0	1.0
yellow	Basilicata	2021-05-22	43.0	0.0	0.0
yellow	Basilicata	2021-05-23	5.0	0.0	0.0
yellow	Basilicata	2021-05-24	59.0	2.0	0.0
yellow	Basilicata	2021-05-25	56.0	0.0	0.0
yellow	Basilicata	2021-05-26	49.0	0.0	0.0
yellow	Basilicata	2021-05-27	46.0	0.0	0.0
yellow	Basilicata	2021-05-28	50.0	1.0	1.0
yellow	Basilicata	2021-05-29	16.0	0.0	0.0
yellow	Basilicata	2021-05-30	9.0	0.0	0.0
red	Calabria	2020-11-06	542.0	20.0	1.0
red	Calabria	2020-11-07	270.0	29.0	3.0
red	Calabria	2020-11-08	263.0	28.0	9.0
red	Calabria	2020-11-09	394.0	25.0	4.0
red	Calabria	2020-11-10	365.0	24.0	7.0
red	Calabria	2020-11-11	402.0	35.0	5.0
red	Calabria	2020-11-12	341.0	25.0	7.0
red	Calabria	2020-11-13	281.0	27.0	4.0
red	Calabria	2020-11-14	296.0	29.0	7.0
red	Calabria	2020-11-15	242.0	33.0	5.0
red	Calabria	2020-11-16	467.0	28.0	3.0
red	Calabria	2020-11-17	446.0	26.0	9.0
red	Calabria	2020-11-18	428.0	27.0	3.0
red	Calabria	2020-11-19	398.0	28.0	6.0
red	Calabria	2020-11-20	442.0	34.0	3.0
red	Calabria	2020-11-21	210.0	23.0	2.0
red	Calabria	2020-11-22	159.0	22.0	5.0
red	Calabria	2020-11-23	369.0	26.0	4.0
red	Calabria	2020-11-24	433.0	26.0	3.0
red	Calabria	2020-11-25	460.0	25.0	5.0
red	Calabria	2020-11-26	418.0	23.0	5.0
red	Calabria	2020-11-27	367.0	15.0	2.0
red	Calabria	2020-11-28	253.0	15.0	4.0
orange	Calabria	2020-11-29	112.0	17.0	5.0
orange	Calabria	2020-11-30	251.0	11.0	2.0
orange	Calabria	2020-12-01	283.0	13.0	1.0
orange	Calabria	2020-12-02	231.0	17.0	1.0
orange	Calabria	2020-12-03	228.0	19.0	2.0
orange	Calabria	2020-12-04	278.0	15.0	1.0
orange	Calabria	2020-12-05	154.0	25.0	4.0
orange	Calabria	2020-12-06	64.0	13.0	1.0
orange	Calabria	2020-12-07	207.0	16.0	0.0
orange	Calabria	2020-12-08	72.0	9.0	1.0
orange	Calabria	2020-12-09	172.0	11.0	0.0
orange	Calabria	2020-12-10	185.0	9.0	1.0
orange	Calabria	2020-12-11	210.0	13.0	4.0
orange	Calabria	2020-12-12	150.0	8.0	2.0
yellow	Calabria	2020-12-13	87.0	8.0	3.0
yellow	Calabria	2020-12-14	202.0	11.0	0.0
orange	Calabria	2021-01-11	259.0	22.0	2.0
orange	Calabria	2021-01-12	287.0	28.0	4.0
orange	Calabria	2021-01-13	364.0	23.0	3.0
orange	Calabria	2021-01-14	331.0	10.0	0.0
orange	Calabria	2021-01-15	405.0	13.0	2.0
orange	Calabria	2021-01-16	219.0	15.0	0.0
orange	Calabria	2021-01-17	144.0	18.0	2.0
orange	Calabria	2021-01-18	298.0	13.0	0.0
orange	Calabria	2021-01-19	284.0	9.0	2.0
orange	Calabria	2021-01-20	233.0	15.0	4.0
orange	Calabria	2021-01-21	396.0	9.0	3.0
orange	Calabria	2021-01-22	352.0	13.0	4.0
orange	Calabria	2021-01-23	188.0	18.0	3.0
orange	Calabria	2021-01-24	119.0	10.0	1.0
orange	Calabria	2021-01-25	223.0	12.0	4.0
orange	Calabria	2021-01-26	360.0	7.0	1.0
orange	Calabria	2021-01-27	148.0	16.0	2.0
orange	Calabria	2021-01-28	247.0	13.0	1.0
orange	Calabria	2021-01-29	238.0	12.0	0.0
orange	Calabria	2021-01-30	176.0	19.0	3.0
orange	Calabria	2021-01-31	198.0	9.0	1.0
yellow	Calabria	2021-02-01	256.0	12.0	3.0
yellow	Calabria	2021-02-02	199.0	6.0	3.0
yellow	Calabria	2021-02-03	162.0	16.0	1.0
yellow	Calabria	2021-02-04	218.0	11.0	3.0
yellow	Calabria	2021-02-05	134.0	11.0	4.0
yellow	Calabria	2021-02-06	177.0	6.0	0.0
yellow	Calabria	2021-02-07	120.0	8.0	0.0
yellow	Calabria	2021-02-08	263.0	11.0	1.0
yellow	Calabria	2021-02-09	103.0	9.0	5.0
yellow	Calabria	2021-02-10	154.0	7.0	0.0
yellow	Calabria	2021-02-11	216.0	4.0	0.0
yellow	Calabria	2021-02-12	163.0	5.0	1.0
yellow	Calabria	2021-02-13	127.0	2.0	3.0
yellow	Calabria	2021-02-14	67.0	4.0	2.0
yellow	Calabria	2021-02-15	191.0	5.0	1.0
yellow	Calabria	2021-02-16	136.0	13.0	2.0
yellow	Calabria	2021-02-17	213.0	2.0	3.0
yellow	Calabria	2021-02-18	192.0	6.0	1.0
yellow	Calabria	2021-02-19	160.0	5.0	0.0
yellow	Calabria	2021-02-20	132.0	8.0	1.0
yellow	Calabria	2021-02-21	91.0	6.0	2.0
yellow	Calabria	2021-02-22	229.0	15.0	3.0
yellow	Calabria	2021-02-23	167.0	12.0	2.0
yellow	Calabria	2021-02-24	213.0	16.0	1.0
yellow	Calabria	2021-02-25	216.0	12.0	0.0
yellow	Calabria	2021-02-26	146.0	13.0	4.0
yellow	Calabria	2021-02-27	185.0	11.0	2.0
yellow	Calabria	2021-02-28	70.0	18.0	1.0
yellow	Calabria	2021-03-01	202.0	9.0	3.0
yellow	Calabria	2021-03-02	199.0	8.0	1.0
yellow	Calabria	2021-03-03	260.0	17.0	3.0
yellow	Calabria	2021-03-04	275.0	17.0	2.0
yellow	Calabria	2021-03-05	270.0	20.0	2.0
yellow	Calabria	2021-03-06	104.0	14.0	4.0
yellow	Calabria	2021-03-07	97.0	6.0	5.0
yellow	Calabria	2021-03-08	221.0	16.0	1.0
yellow	Calabria	2021-03-09	439.0	16.0	4.0
yellow	Calabria	2021-03-10	290.0	14.0	1.0
yellow	Calabria	2021-03-11	285.0	16.0	4.0
yellow	Calabria	2021-03-12	282.0	15.0	3.0
yellow	Calabria	2021-03-13	366.0	13.0	3.0
yellow	Calabria	2021-03-14	154.0	29.0	1.0
orange	Calabria	2021-03-15	272.0	30.0	2.0
orange	Calabria	2021-03-16	426.0	26.0	0.0
orange	Calabria	2021-03-17	349.0	21.0	7.0
orange	Calabria	2021-03-18	418.0	14.0	5.0
orange	Calabria	2021-03-19	340.0	27.0	3.0
orange	Calabria	2021-03-20	295.0	19.0	2.0
orange	Calabria	2021-03-21	163.0	13.0	4.0
orange	Calabria	2021-03-22	352.0	30.0	2.0
orange	Calabria	2021-03-23	512.0	29.0	5.0
orange	Calabria	2021-03-24	458.0	18.0	1.0
orange	Calabria	2021-03-25	450.0	28.0	4.0
orange	Calabria	2021-03-26	490.0	26.0	2.0
orange	Calabria	2021-03-27	268.0	25.0	2.0
orange	Calabria	2021-03-28	105.0	19.0	4.0
red	Calabria	2021-03-29	391.0	17.0	3.0
red	Calabria	2021-03-30	394.0	26.0	4.0
red	Calabria	2021-03-31	510.0	33.0	4.0
red	Calabria	2021-04-01	495.0	28.0	4.0
red	Calabria	2021-04-02	502.0	39.0	1.0
red	Calabria	2021-04-03	322.0	24.0	5.0
red	Calabria	2021-04-04	105.0	24.0	4.0
red	Calabria	2021-04-05	145.0	16.0	3.0
red	Calabria	2021-04-06	446.0	28.0	2.0
red	Calabria	2021-04-07	557.0	20.0	2.0
red	Calabria	2021-04-08	519.0	36.0	4.0
red	Calabria	2021-04-09	543.0	27.0	3.0
red	Calabria	2021-04-10	318.0	32.0	4.0
red	Calabria	2021-04-11	241.0	27.0	1.0
orange	Calabria	2021-04-12	562.0	26.0	7.0
orange	Calabria	2021-04-13	514.0	29.0	8.0
orange	Calabria	2021-04-14	473.0	34.0	7.0
orange	Calabria	2021-04-15	421.0	25.0	3.0
orange	Calabria	2021-04-16	564.0	19.0	5.0
orange	Calabria	2021-04-17	280.0	17.0	5.0
orange	Calabria	2021-04-18	198.0	29.0	4.0
orange	Calabria	2021-04-19	395.0	23.0	2.0
orange	Calabria	2021-04-20	627.0	19.0	5.0
orange	Calabria	2021-04-21	341.0	26.0	2.0
orange	Calabria	2021-04-22	492.0	27.0	5.0
orange	Calabria	2021-04-23	443.0	25.0	3.0
orange	Calabria	2021-04-24	378.0	38.0	4.0
orange	Calabria	2021-04-25	184.0	26.0	4.0
orange	Calabria	2021-04-26	467.0	25.0	7.0
orange	Calabria	2021-04-27	455.0	28.0	5.0
orange	Calabria	2021-04-28	499.0	29.0	3.0
orange	Calabria	2021-04-29	325.0	20.0	8.0
orange	Calabria	2021-04-30	317.0	18.0	1.0
orange	Calabria	2021-05-01	184.0	20.0	4.0
orange	Calabria	2021-05-02	159.0	10.0	2.0
orange	Calabria	2021-05-03	373.0	31.0	2.0
orange	Calabria	2021-05-04	281.0	7.0	1.0
orange	Calabria	2021-05-05	376.0	29.0	8.0
orange	Calabria	2021-05-06	319.0	27.0	3.0
orange	Calabria	2021-05-07	294.0	28.0	7.0
orange	Calabria	2021-05-08	207.0	29.0	1.0
orange	Calabria	2021-05-09	126.0	17.0	3.0
yellow	Calabria	2021-05-10	287.0	20.0	4.0
yellow	Calabria	2021-05-11	328.0	13.0	0.0
yellow	Calabria	2021-05-12	201.0	13.0	1.0
yellow	Calabria	2021-05-13	197.0	15.0	2.0
yellow	Calabria	2021-05-14	240.0	17.0	2.0
yellow	Calabria	2021-05-15	149.0	9.0	2.0
yellow	Calabria	2021-05-16	67.0	12.0	2.0
yellow	Calabria	2021-05-17	217.0	8.0	2.0
yellow	Calabria	2021-05-18	216.0	18.0	1.0
yellow	Calabria	2021-05-19	175.0	9.0	2.0
yellow	Calabria	2021-05-20	182.0	18.0	0.0
yellow	Calabria	2021-05-21	177.0	10.0	1.0
yellow	Calabria	2021-05-22	135.0	4.0	4.0
yellow	Calabria	2021-05-23	40.0	13.0	5.0
yellow	Calabria	2021-05-24	206.0	5.0	1.0
yellow	Calabria	2021-05-25	158.0	14.0	0.0
yellow	Calabria	2021-05-26	128.0	15.0	1.0
yellow	Calabria	2021-05-27	177.0	7.0	0.0
yellow	Calabria	2021-05-28	165.0	7.0	1.0
yellow	Calabria	2021-05-29	100.0	7.0	0.0
yellow	Calabria	2021-05-30	10.0	5.0	1.0
yellow	Campania	2020-11-06	4567.0	79.0	3.0
yellow	Campania	2020-11-07	3327.0	83.0	12.0
yellow	Campania	2020-11-08	1936.0	59.0	8.0
yellow	Campania	2020-11-09	5000.0	82.0	10.0
yellow	Campania	2020-11-10	4895.0	96.0	8.0
yellow	Campania	2020-11-11	4720.0	106.0	11.0
yellow	Campania	2020-11-12	4377.0	78.0	6.0
yellow	Campania	2020-11-13	4189.0	81.0	5.0
yellow	Campania	2020-11-14	3539.0	91.0	11.0
red	Campania	2020-11-15	1949.0	69.0	10.0
red	Campania	2020-11-16	4246.0	94.0	20.0
red	Campania	2020-11-17	3675.0	84.0	9.0
red	Campania	2020-11-18	4231.0	80.0	10.0
red	Campania	2020-11-19	4158.0	70.0	15.0
red	Campania	2020-11-20	3500.0	71.0	4.0
red	Campania	2020-11-21	2607.0	54.0	14.0
red	Campania	2020-11-22	1562.0	56.0	9.0
red	Campania	2020-11-23	3471.0	90.0	15.0
red	Campania	2020-11-24	3584.0	61.0	17.0
red	Campania	2020-11-25	2749.0	68.0	10.0
red	Campania	2020-11-26	2883.0	70.0	12.0
red	Campania	2020-11-27	2059.0	56.0	11.0
red	Campania	2020-11-28	1969.0	49.0	9.0
red	Campania	2020-11-29	969.0	77.0	9.0
red	Campania	2020-11-30	2254.0	60.0	8.0
red	Campania	2020-12-01	1967.0	42.0	11.0
red	Campania	2020-12-02	1739.0	48.0	9.0
red	Campania	2020-12-03	1586.0	60.0	10.0
red	Campania	2020-12-04	1470.0	46.0	8.0
red	Campania	2020-12-05	1283.0	36.0	4.0
orange	Campania	2020-12-06	646.0	51.0	2.0
orange	Campania	2020-12-07	1471.0	33.0	7.0
orange	Campania	2020-12-08	633.0	33.0	10.0
orange	Campania	2020-12-09	1257.0	31.0	9.0
orange	Campania	2020-12-10	1236.0	33.0	9.0
orange	Campania	2020-12-11	1315.0	40.0	4.0
orange	Campania	2020-12-12	918.0	41.0	5.0
orange	Campania	2020-12-13	353.0	38.0	2.0
orange	Campania	2020-12-14	1070.0	29.0	6.0
yellow	Campania	2021-01-11	1240.0	25.0	5.0
yellow	Campania	2021-01-12	1153.0	33.0	2.0
yellow	Campania	2021-01-13	1106.0	31.0	2.0
yellow	Campania	2021-01-14	1106.0	27.0	4.0
yellow	Campania	2021-01-15	973.0	31.0	1.0
yellow	Campania	2021-01-16	746.0	35.0	4.0
yellow	Campania	2021-01-17	433.0	24.0	6.0
yellow	Campania	2021-01-18	1084.0	41.0	5.0
yellow	Campania	2021-01-19	1038.0	23.0	1.0
yellow	Campania	2021-01-20	1004.0	32.0	3.0
yellow	Campania	2021-01-21	959.0	32.0	8.0
yellow	Campania	2021-01-22	1109.0	27.0	6.0
yellow	Campania	2021-01-23	924.0	26.0	3.0
yellow	Campania	2021-01-24	432.0	21.0	1.0
yellow	Campania	2021-01-25	1332.0	32.0	7.0
yellow	Campania	2021-01-26	1166.0	19.0	3.0
yellow	Campania	2021-01-27	1157.0	20.0	1.0
yellow	Campania	2021-01-28	1058.0	27.0	6.0
yellow	Campania	2021-01-29	1403.0	20.0	7.0
yellow	Campania	2021-01-30	1045.0	22.0	3.0
yellow	Campania	2021-01-31	709.0	17.0	3.0
yellow	Campania	2021-02-01	1436.0	34.0	8.0
yellow	Campania	2021-02-02	1345.0	36.0	3.0
yellow	Campania	2021-02-03	1533.0	28.0	5.0
yellow	Campania	2021-02-04	1497.0	28.0	5.0
yellow	Campania	2021-02-05	1680.0	30.0	5.0
yellow	Campania	2021-02-06	1304.0	21.0	2.0
yellow	Campania	2021-02-07	724.0	19.0	1.0
yellow	Campania	2021-02-08	1623.0	26.0	2.0
yellow	Campania	2021-02-09	1383.0	35.0	5.0
yellow	Campania	2021-02-10	1555.0	30.0	5.0
yellow	Campania	2021-02-11	1617.0	27.0	3.0
yellow	Campania	2021-02-12	1600.0	39.0	2.0
yellow	Campania	2021-02-13	1001.0	30.0	3.0
yellow	Campania	2021-02-14	719.0	27.0	4.0
yellow	Campania	2021-02-15	1444.0	42.0	8.0
yellow	Campania	2021-02-16	1300.0	31.0	6.0
yellow	Campania	2021-02-17	1514.0	46.0	4.0
yellow	Campania	2021-02-18	1580.0	48.0	5.0
yellow	Campania	2021-02-19	1474.0	35.0	3.0
yellow	Campania	2021-02-20	1268.0	40.0	9.0
orange	Campania	2021-02-21	663.0	40.0	8.0
orange	Campania	2021-02-22	2107.0	140.0	8.0
orange	Campania	2021-02-23	1999.0	77.0	9.0
orange	Campania	2021-02-24	2149.0	35.0	8.0
orange	Campania	2021-02-25	2046.0	42.0	7.0
orange	Campania	2021-02-26	2308.0	51.0	8.0
orange	Campania	2021-02-27	1813.0	39.0	11.0
orange	Campania	2021-02-28	1036.0	23.0	6.0
orange	Campania	2021-03-01	2726.0	38.0	6.0
orange	Campania	2021-03-02	2318.0	35.0	4.0
orange	Campania	2021-03-03	2596.0	60.0	11.0
orange	Campania	2021-03-04	2113.0	45.0	5.0
orange	Campania	2021-03-05	2197.0	60.0	7.0
orange	Campania	2021-03-06	1838.0	26.0	4.0
orange	Campania	2021-03-07	1167.0	34.0	3.0
red	Campania	2021-03-08	2712.0	66.0	7.0
red	Campania	2021-03-09	2630.0	80.0	6.0
red	Campania	2021-03-10	2392.0	90.0	5.0
red	Campania	2021-03-11	2358.0	80.0	7.0
red	Campania	2021-03-12	2502.0	70.0	5.0
red	Campania	2021-03-13	2244.0	72.0	7.0
red	Campania	2021-03-14	1203.0	66.0	10.0
red	Campania	2021-03-15	2554.0	83.0	4.0
red	Campania	2021-03-16	2268.0	87.0	4.0
red	Campania	2021-03-17	2189.0	89.0	6.0
red	Campania	2021-03-18	2232.0	67.0	4.0
red	Campania	2021-03-19	2048.0	56.0	7.0
red	Campania	2021-03-20	1764.0	55.0	5.0
red	Campania	2021-03-21	980.0	87.0	3.0
red	Campania	2021-03-22	2218.0	67.0	7.0
red	Campania	2021-03-23	2030.0	82.0	9.0
red	Campania	2021-03-24	2093.0	84.0	5.0
red	Campania	2021-03-25	2078.0	86.0	5.0
red	Campania	2021-03-26	2247.0	76.0	6.0
red	Campania	2021-03-27	1607.0	68.0	4.0
red	Campania	2021-03-28	863.0	58.0	2.0
red	Campania	2021-03-29	2205.0	69.0	4.0
red	Campania	2021-03-30	2216.0	61.0	6.0
red	Campania	2021-03-31	2057.0	56.0	2.0
red	Campania	2021-04-01	2192.0	63.0	4.0
red	Campania	2021-04-02	2233.0	47.0	2.0
red	Campania	2021-04-03	1493.0	83.0	5.0
red	Campania	2021-04-04	562.0	48.0	2.0
red	Campania	2021-04-05	825.0	62.0	7.0
red	Campania	2021-04-06	2232.0	69.0	5.0
red	Campania	2021-04-07	2067.0	89.0	6.0
red	Campania	2021-04-08	1827.0	74.0	3.0
red	Campania	2021-04-09	2092.0	74.0	0.0
red	Campania	2021-04-10	1736.0	68.0	7.0
red	Campania	2021-04-11	1025.0	49.0	6.0
red	Campania	2021-04-12	2281.0	61.0	2.0
red	Campania	2021-04-13	2195.0	108.0	6.0
red	Campania	2021-04-14	2144.0	72.0	8.0
red	Campania	2021-04-15	2012.0	65.0	3.0
red	Campania	2021-04-16	1951.0	73.0	3.0
red	Campania	2021-04-17	1726.0	77.0	5.0
red	Campania	2021-04-18	951.0	42.0	2.0
orange	Campania	2021-04-19	2103.0	80.0	5.0
orange	Campania	2021-04-20	1946.0	67.0	8.0
orange	Campania	2021-04-21	2017.0	84.0	2.0
orange	Campania	2021-04-22	1919.0	67.0	3.0
orange	Campania	2021-04-23	2128.0	98.0	3.0
orange	Campania	2021-04-24	1774.0	54.0	1.0
orange	Campania	2021-04-25	896.0	50.0	2.0
yellow	Campania	2021-04-26	1905.0	90.0	1.0
yellow	Campania	2021-04-27	1900.0	75.0	1.0
yellow	Campania	2021-04-28	1929.0	72.0	4.0
yellow	Campania	2021-04-29	1889.0	63.0	3.0
yellow	Campania	2021-04-30	1843.0	53.0	3.0
yellow	Campania	2021-05-01	926.0	43.0	7.0
yellow	Campania	2021-05-02	845.0	45.0	2.0
yellow	Campania	2021-05-03	1622.0	68.0	5.0
yellow	Campania	2021-05-04	1414.0	125.0	0.0
yellow	Campania	2021-05-05	1449.0	73.0	3.0
yellow	Campania	2021-05-06	1330.0	55.0	0.0
yellow	Campania	2021-05-07	1431.0	59.0	2.0
yellow	Campania	2021-05-08	1161.0	34.0	4.0
yellow	Campania	2021-05-09	702.0	28.0	4.0
yellow	Campania	2021-05-10	1184.0	71.0	2.0
yellow	Campania	2021-05-11	1051.0	48.0	2.0
yellow	Campania	2021-05-12	1096.0	51.0	6.0
yellow	Campania	2021-05-13	907.0	42.0	0.0
yellow	Campania	2021-05-14	952.0	46.0	2.0
yellow	Campania	2021-05-15	709.0	27.0	3.0
yellow	Campania	2021-05-16	331.0	34.0	3.0
yellow	Campania	2021-05-17	727.0	63.0	2.0
yellow	Campania	2021-05-18	630.0	32.0	3.0
yellow	Campania	2021-05-19	593.0	35.0	2.0
yellow	Campania	2021-05-20	471.0	28.0	2.0
yellow	Campania	2021-05-21	606.0	24.0	6.0
yellow	Campania	2021-05-22	475.0	27.0	3.0
yellow	Campania	2021-05-23	208.0	22.0	3.0
yellow	Campania	2021-05-24	506.0	31.0	1.0
yellow	Campania	2021-05-25	437.0	22.0	6.0
yellow	Campania	2021-05-26	422.0	26.0	5.0
yellow	Campania	2021-05-27	441.0	19.0	0.0
yellow	Campania	2021-05-28	506.0	23.0	0.0
yellow	Campania	2021-05-29	361.0	13.0	1.0
yellow	Campania	2021-05-30	230.0	8.0	2.0
yellow	Emilia_Romagna	2020-11-06	2802.0	217.0	29.0
yellow	Emilia_Romagna	2020-11-07	2113.0	206.0	20.0
yellow	Emilia_Romagna	2020-11-08	807.0	199.0	15.0
yellow	Emilia_Romagna	2020-11-09	2460.0	235.0	18.0
yellow	Emilia_Romagna	2020-11-10	2822.0	198.0	19.0
yellow	Emilia_Romagna	2020-11-11	2755.0	243.0	28.0
yellow	Emilia_Romagna	2020-11-12	2844.0	226.0	18.0
yellow	Emilia_Romagna	2020-11-13	2672.0	222.0	19.0
yellow	Emilia_Romagna	2020-11-14	1981.0	216.0	25.0
orange	Emilia_Romagna	2020-11-15	779.0	198.0	10.0
orange	Emilia_Romagna	2020-11-16	2856.0	261.0	19.0
orange	Emilia_Romagna	2020-11-17	2955.0	255.0	18.0
orange	Emilia_Romagna	2020-11-18	2568.0	212.0	26.0
orange	Emilia_Romagna	2020-11-19	2659.0	255.0	19.0
orange	Emilia_Romagna	2020-11-20	2562.0	243.0	17.0
orange	Emilia_Romagna	2020-11-21	1794.0	196.0	18.0
orange	Emilia_Romagna	2020-11-22	628.0	170.0	12.0
orange	Emilia_Romagna	2020-11-23	2352.0	227.0	16.0
orange	Emilia_Romagna	2020-11-24	2064.0	198.0	20.0
orange	Emilia_Romagna	2020-11-25	2278.0	194.0	16.0
orange	Emilia_Romagna	2020-11-26	2159.0	199.0	12.0
orange	Emilia_Romagna	2020-11-27	2086.0	194.0	15.0
orange	Emilia_Romagna	2020-11-28	1680.0	181.0	11.0
orange	Emilia_Romagna	2020-11-29	561.0	137.0	12.0
orange	Emilia_Romagna	2020-11-30	1959.0	199.0	13.0
orange	Emilia_Romagna	2020-12-01	1999.0	225.0	15.0
orange	Emilia_Romagna	2020-12-02	2107.0	198.0	13.0
orange	Emilia_Romagna	2020-12-03	1808.0	206.0	13.0
orange	Emilia_Romagna	2020-12-04	1988.0	167.0	14.0
orange	Emilia_Romagna	2020-12-05	1687.0	163.0	12.0
yellow	Emilia_Romagna	2020-12-06	530.0	140.0	15.0
yellow	Emilia_Romagna	2020-12-07	1890.0	155.0	16.0
yellow	Emilia_Romagna	2020-12-08	605.0	184.0	8.0
yellow	Emilia_Romagna	2020-12-09	1945.0	179.0	14.0
yellow	Emilia_Romagna	2020-12-10	1953.0	178.0	18.0
yellow	Emilia_Romagna	2020-12-11	1672.0	185.0	14.0
yellow	Emilia_Romagna	2020-12-12	1402.0	155.0	10.0
yellow	Emilia_Romagna	2020-12-13	526.0	136.0	14.0
yellow	Emilia_Romagna	2020-12-14	1864.0	180.0	12.0
orange	Emilia_Romagna	2021-01-11	1796.0	156.0	11.0
orange	Emilia_Romagna	2021-01-12	1755.0	152.0	11.0
orange	Emilia_Romagna	2021-01-13	1618.0	157.0	9.0
orange	Emilia_Romagna	2021-01-14	1348.0	180.0	12.0
orange	Emilia_Romagna	2021-01-15	1374.0	164.0	23.0
orange	Emilia_Romagna	2021-01-16	1200.0	159.0	8.0
orange	Emilia_Romagna	2021-01-17	470.0	110.0	15.0
orange	Emilia_Romagna	2021-01-18	1498.0	147.0	13.0
orange	Emilia_Romagna	2021-01-19	1342.0	128.0	7.0
orange	Emilia_Romagna	2021-01-20	1352.0	128.0	10.0
orange	Emilia_Romagna	2021-01-21	1272.0	145.0	9.0
orange	Emilia_Romagna	2021-01-22	1254.0	136.0	14.0
orange	Emilia_Romagna	2021-01-23	1169.0	129.0	11.0
orange	Emilia_Romagna	2021-01-24	364.0	109.0	11.0
orange	Emilia_Romagna	2021-01-25	1531.0	149.0	13.0
orange	Emilia_Romagna	2021-01-26	1354.0	132.0	12.0
orange	Emilia_Romagna	2021-01-27	1201.0	124.0	10.0
orange	Emilia_Romagna	2021-01-28	1250.0	118.0	14.0
orange	Emilia_Romagna	2021-01-29	1291.0	121.0	13.0
orange	Emilia_Romagna	2021-01-30	1055.0	115.0	13.0
orange	Emilia_Romagna	2021-01-31	423.0	113.0	7.0
yellow	Emilia_Romagna	2021-02-01	1394.0	115.0	10.0
yellow	Emilia_Romagna	2021-02-02	1338.0	111.0	9.0
yellow	Emilia_Romagna	2021-02-03	1297.0	102.0	7.0
yellow	Emilia_Romagna	2021-02-04	1336.0	99.0	13.0
yellow	Emilia_Romagna	2021-02-05	1486.0	117.0	11.0
yellow	Emilia_Romagna	2021-02-06	1151.0	122.0	12.0
yellow	Emilia_Romagna	2021-02-07	500.0	103.0	7.0
yellow	Emilia_Romagna	2021-02-08	1391.0	115.0	6.0
yellow	Emilia_Romagna	2021-02-09	1488.0	107.0	6.0
yellow	Emilia_Romagna	2021-02-10	1488.0	126.0	13.0
yellow	Emilia_Romagna	2021-02-11	1479.0	119.0	14.0
yellow	Emilia_Romagna	2021-02-12	1456.0	155.0	7.0
yellow	Emilia_Romagna	2021-02-13	1266.0	120.0	9.0
yellow	Emilia_Romagna	2021-02-14	530.0	91.0	9.0
yellow	Emilia_Romagna	2021-02-15	1599.0	137.0	12.0
yellow	Emilia_Romagna	2021-02-16	1801.0	132.0	18.0
yellow	Emilia_Romagna	2021-02-17	1757.0	144.0	17.0
yellow	Emilia_Romagna	2021-02-18	1818.0	150.0	15.0
yellow	Emilia_Romagna	2021-02-19	1924.0	144.0	13.0
yellow	Emilia_Romagna	2021-02-20	1905.0	139.0	16.0
orange	Emilia_Romagna	2021-02-21	630.0	157.0	20.0
orange	Emilia_Romagna	2021-02-22	2395.0	162.0	23.0
orange	Emilia_Romagna	2021-02-23	2787.0	180.0	20.0
orange	Emilia_Romagna	2021-02-24	2708.0	196.0	18.0
orange	Emilia_Romagna	2021-02-25	2844.0	220.0	28.0
orange	Emilia_Romagna	2021-02-26	2780.0	215.0	20.0
orange	Emilia_Romagna	2021-02-27	2363.0	196.0	16.0
orange	Emilia_Romagna	2021-02-28	880.0	206.0	23.0
orange	Emilia_Romagna	2021-03-01	3135.0	242.0	25.0
orange	Emilia_Romagna	2021-03-02	3416.0	256.0	23.0
orange	Emilia_Romagna	2021-03-03	3190.0	282.0	27.0
orange	Emilia_Romagna	2021-03-04	2990.0	260.0	26.0
orange	Emilia_Romagna	2021-03-05	3369.0	279.0	26.0
orange	Emilia_Romagna	2021-03-06	2623.0	295.0	38.0
orange	Emilia_Romagna	2021-03-07	994.0	210.0	25.0
orange	Emilia_Romagna	2021-03-08	3071.0	261.0	28.0
orange	Emilia_Romagna	2021-03-09	3483.0	301.0	45.0
orange	Emilia_Romagna	2021-03-10	3192.0	285.0	38.0
orange	Emilia_Romagna	2021-03-11	2976.0	277.0	28.0
orange	Emilia_Romagna	2021-03-12	3003.0	303.0	27.0
orange	Emilia_Romagna	2021-03-13	2353.0	287.0	37.0
orange	Emilia_Romagna	2021-03-14	1245.0	249.0	30.0
red	Emilia_Romagna	2021-03-15	2733.0	272.0	30.0
red	Emilia_Romagna	2021-03-16	3058.0	327.0	35.0
red	Emilia_Romagna	2021-03-17	2653.0	239.0	20.0
red	Emilia_Romagna	2021-03-18	2420.0	297.0	37.0
red	Emilia_Romagna	2021-03-19	2369.0	269.0	30.0
red	Emilia_Romagna	2021-03-20	1948.0	269.0	25.0
red	Emilia_Romagna	2021-03-21	757.0	228.0	17.0
red	Emilia_Romagna	2021-03-22	2350.0	285.0	30.0
red	Emilia_Romagna	2021-03-23	2273.0	258.0	30.0
red	Emilia_Romagna	2021-03-24	2224.0	251.0	26.0
red	Emilia_Romagna	2021-03-25	2154.0	261.0	29.0
red	Emilia_Romagna	2021-03-26	2067.0	244.0	26.0
red	Emilia_Romagna	2021-03-27	1705.0	203.0	20.0
red	Emilia_Romagna	2021-03-28	731.0	172.0	15.0
red	Emilia_Romagna	2021-03-29	1966.0	249.0	20.0
red	Emilia_Romagna	2021-03-30	1833.0	222.0	19.0
red	Emilia_Romagna	2021-03-31	1897.0	181.0	14.0
red	Emilia_Romagna	2021-04-01	1698.0	206.0	16.0
red	Emilia_Romagna	2021-04-02	1671.0	252.0	15.0
red	Emilia_Romagna	2021-04-03	1265.0	163.0	12.0
red	Emilia_Romagna	2021-04-04	275.0	146.0	17.0
red	Emilia_Romagna	2021-04-05	551.0	160.0	12.0
red	Emilia_Romagna	2021-04-06	1609.0	155.0	22.0
red	Emilia_Romagna	2021-04-07	1348.0	135.0	24.0
red	Emilia_Romagna	2021-04-08	1332.0	132.0	12.0
red	Emilia_Romagna	2021-04-09	1299.0	142.0	17.0
red	Emilia_Romagna	2021-04-10	1010.0	116.0	7.0
red	Emilia_Romagna	2021-04-11	399.0	118.0	8.0
orange	Emilia_Romagna	2021-04-12	1224.0	133.0	19.0
orange	Emilia_Romagna	2021-04-13	1188.0	129.0	13.0
orange	Emilia_Romagna	2021-04-14	1157.0	100.0	11.0
orange	Emilia_Romagna	2021-04-15	1078.0	131.0	11.0
orange	Emilia_Romagna	2021-04-16	1080.0	92.0	13.0
orange	Emilia_Romagna	2021-04-17	833.0	99.0	13.0
orange	Emilia_Romagna	2021-04-18	381.0	94.0	7.0
orange	Emilia_Romagna	2021-04-19	1044.0	112.0	20.0
orange	Emilia_Romagna	2021-04-20	1107.0	118.0	15.0
orange	Emilia_Romagna	2021-04-21	1000.0	95.0	15.0
orange	Emilia_Romagna	2021-04-22	1092.0	74.0	7.0
orange	Emilia_Romagna	2021-04-23	1008.0	100.0	9.0
orange	Emilia_Romagna	2021-04-24	869.0	83.0	9.0
orange	Emilia_Romagna	2021-04-25	351.0	71.0	11.0
yellow	Emilia_Romagna	2021-04-26	1050.0	100.0	11.0
yellow	Emilia_Romagna	2021-04-27	1058.0	90.0	8.0
yellow	Emilia_Romagna	2021-04-28	1059.0	87.0	9.0
yellow	Emilia_Romagna	2021-04-29	949.0	90.0	10.0
yellow	Emilia_Romagna	2021-04-30	874.0	87.0	11.0
yellow	Emilia_Romagna	2021-05-01	366.0	81.0	3.0
yellow	Emilia_Romagna	2021-05-02	344.0	54.0	8.0
yellow	Emilia_Romagna	2021-05-03	851.0	64.0	11.0
yellow	Emilia_Romagna	2021-05-04	830.0	68.0	11.0
yellow	Emilia_Romagna	2021-05-05	759.0	59.0	6.0
yellow	Emilia_Romagna	2021-05-06	788.0	72.0	7.0
yellow	Emilia_Romagna	2021-05-07	625.0	73.0	6.0
yellow	Emilia_Romagna	2021-05-08	559.0	51.0	4.0
yellow	Emilia_Romagna	2021-05-09	218.0	45.0	5.0
yellow	Emilia_Romagna	2021-05-10	598.0	63.0	12.0
yellow	Emilia_Romagna	2021-05-11	566.0	58.0	5.0
yellow	Emilia_Romagna	2021-05-12	503.0	53.0	3.0
yellow	Emilia_Romagna	2021-05-13	481.0	44.0	3.0
yellow	Emilia_Romagna	2021-05-14	439.0	39.0	9.0
yellow	Emilia_Romagna	2021-05-15	379.0	46.0	4.0
yellow	Emilia_Romagna	2021-05-16	137.0	29.0	4.0
yellow	Emilia_Romagna	2021-05-17	463.0	36.0	4.0
yellow	Emilia_Romagna	2021-05-18	380.0	31.0	4.0
yellow	Emilia_Romagna	2021-05-19	391.0	37.0	3.0
yellow	Emilia_Romagna	2021-05-20	295.0	29.0	2.0
yellow	Emilia_Romagna	2021-05-21	315.0	33.0	6.0
yellow	Emilia_Romagna	2021-05-22	256.0	30.0	2.0
yellow	Emilia_Romagna	2021-05-23	119.0	16.0	1.0
yellow	Emilia_Romagna	2021-05-24	284.0	23.0	3.0
yellow	Emilia_Romagna	2021-05-25	233.0	13.0	1.0
yellow	Emilia_Romagna	2021-05-26	225.0	23.0	7.0
yellow	Emilia_Romagna	2021-05-27	199.0	23.0	2.0
yellow	Emilia_Romagna	2021-05-28	188.0	29.0	2.0
yellow	Emilia_Romagna	2021-05-29	176.0	19.0	1.0
yellow	Emilia_Romagna	2021-05-30	79.0	16.0	3.0
yellow	Friuli_Venezia_Giulia	2020-11-06	664.0	34.0	7.0
yellow	Friuli_Venezia_Giulia	2020-11-07	311.0	38.0	7.0
yellow	Friuli_Venezia_Giulia	2020-11-08	123.0	28.0	7.0
yellow	Friuli_Venezia_Giulia	2020-11-09	679.0	41.0	2.0
yellow	Friuli_Venezia_Giulia	2020-11-10	820.0	29.0	4.0
yellow	Friuli_Venezia_Giulia	2020-11-11	810.0	39.0	4.0
yellow	Friuli_Venezia_Giulia	2020-11-12	765.0	37.0	2.0
yellow	Friuli_Venezia_Giulia	2020-11-13	905.0	41.0	1.0
yellow	Friuli_Venezia_Giulia	2020-11-14	437.0	43.0	2.0
orange	Friuli_Venezia_Giulia	2020-11-15	176.0	54.0	7.0
orange	Friuli_Venezia_Giulia	2020-11-16	994.0	45.0	4.0
orange	Friuli_Venezia_Giulia	2020-11-17	1017.0	56.0	8.0
orange	Friuli_Venezia_Giulia	2020-11-18	1143.0	51.0	7.0
orange	Friuli_Venezia_Giulia	2020-11-19	940.0	54.0	9.0
orange	Friuli_Venezia_Giulia	2020-11-20	903.0	61.0	12.0
orange	Friuli_Venezia_Giulia	2020-11-21	445.0	36.0	4.0
orange	Friuli_Venezia_Giulia	2020-11-22	179.0	54.0	8.0
orange	Friuli_Venezia_Giulia	2020-11-23	1021.0	39.0	2.0
orange	Friuli_Venezia_Giulia	2020-11-24	993.0	46.0	4.0
orange	Friuli_Venezia_Giulia	2020-11-25	1130.0	50.0	5.0
orange	Friuli_Venezia_Giulia	2020-11-26	943.0	54.0	5.0
orange	Friuli_Venezia_Giulia	2020-11-27	1021.0	51.0	4.0
orange	Friuli_Venezia_Giulia	2020-11-28	496.0	55.0	8.0
orange	Friuli_Venezia_Giulia	2020-11-29	172.0	42.0	6.0
orange	Friuli_Venezia_Giulia	2020-11-30	915.0	35.0	8.0
orange	Friuli_Venezia_Giulia	2020-12-01	972.0	52.0	7.0
orange	Friuli_Venezia_Giulia	2020-12-02	881.0	34.0	5.0
orange	Friuli_Venezia_Giulia	2020-12-03	941.0	36.0	7.0
orange	Friuli_Venezia_Giulia	2020-12-04	762.0	36.0	3.0
orange	Friuli_Venezia_Giulia	2020-12-05	391.0	41.0	6.0
yellow	Friuli_Venezia_Giulia	2020-12-06	119.0	19.0	4.0
yellow	Friuli_Venezia_Giulia	2020-12-07	880.0	37.0	8.0
yellow	Friuli_Venezia_Giulia	2020-12-08	161.0	41.0	4.0
yellow	Friuli_Venezia_Giulia	2020-12-09	959.0	39.0	5.0
yellow	Friuli_Venezia_Giulia	2020-12-10	934.0	36.0	6.0
yellow	Friuli_Venezia_Giulia	2020-12-11	815.0	47.0	4.0
yellow	Friuli_Venezia_Giulia	2020-12-12	371.0	28.0	2.0
yellow	Friuli_Venezia_Giulia	2020-12-13	101.0	33.0	2.0
yellow	Friuli_Venezia_Giulia	2020-12-14	753.0	38.0	2.0
yellow	Friuli_Venezia_Giulia	2021-01-11	760.0	56.0	3.0
yellow	Friuli_Venezia_Giulia	2021-01-12	641.0	47.0	7.0
yellow	Friuli_Venezia_Giulia	2021-01-13	526.0	35.0	4.0
yellow	Friuli_Venezia_Giulia	2021-01-14	630.0	41.0	1.0
yellow	Friuli_Venezia_Giulia	2021-01-15	602.0	37.0	3.0
yellow	Friuli_Venezia_Giulia	2021-01-16	291.0	44.0	3.0
orange	Friuli_Venezia_Giulia	2021-01-17	95.0	28.0	2.0
orange	Friuli_Venezia_Giulia	2021-01-18	626.0	36.0	5.0
orange	Friuli_Venezia_Giulia	2021-01-19	701.0	37.0	4.0
orange	Friuli_Venezia_Giulia	2021-01-20	542.0	46.0	3.0
orange	Friuli_Venezia_Giulia	2021-01-21	521.0	41.0	5.0
orange	Friuli_Venezia_Giulia	2021-01-22	640.0	38.0	3.0
orange	Friuli_Venezia_Giulia	2021-01-23	307.0	24.0	5.0
orange	Friuli_Venezia_Giulia	2021-01-24	90.0	29.0	4.0
orange	Friuli_Venezia_Giulia	2021-01-25	551.0	31.0	4.0
orange	Friuli_Venezia_Giulia	2021-01-26	600.0	21.0	6.0
orange	Friuli_Venezia_Giulia	2021-01-27	537.0	34.0	3.0
orange	Friuli_Venezia_Giulia	2021-01-28	472.0	34.0	6.0
orange	Friuli_Venezia_Giulia	2021-01-29	477.0	36.0	4.0
orange	Friuli_Venezia_Giulia	2021-01-30	288.0	25.0	9.0
orange	Friuli_Venezia_Giulia	2021-01-31	98.0	19.0	3.0
yellow	Friuli_Venezia_Giulia	2021-02-01	501.0	22.0	4.0
yellow	Friuli_Venezia_Giulia	2021-02-02	509.0	20.0	6.0
yellow	Friuli_Venezia_Giulia	2021-02-03	420.0	24.0	4.0
yellow	Friuli_Venezia_Giulia	2021-02-04	387.0	48.0	8.0
yellow	Friuli_Venezia_Giulia	2021-02-05	366.0	32.0	6.0
yellow	Friuli_Venezia_Giulia	2021-02-06	221.0	20.0	4.0
yellow	Friuli_Venezia_Giulia	2021-02-07	86.0	15.0	5.0
yellow	Friuli_Venezia_Giulia	2021-02-08	377.0	21.0	3.0
yellow	Friuli_Venezia_Giulia	2021-02-09	421.0	21.0	4.0
yellow	Friuli_Venezia_Giulia	2021-02-10	320.0	20.0	5.0
yellow	Friuli_Venezia_Giulia	2021-02-11	325.0	25.0	2.0
yellow	Friuli_Venezia_Giulia	2021-02-12	290.0	13.0	5.0
yellow	Friuli_Venezia_Giulia	2021-02-13	159.0	16.0	4.0
yellow	Friuli_Venezia_Giulia	2021-02-14	55.0	7.0	4.0
yellow	Friuli_Venezia_Giulia	2021-02-15	291.0	18.0	2.0
yellow	Friuli_Venezia_Giulia	2021-02-16	340.0	10.0	3.0
yellow	Friuli_Venezia_Giulia	2021-02-17	275.0	10.0	1.0
yellow	Friuli_Venezia_Giulia	2021-02-18	316.0	19.0	7.0
yellow	Friuli_Venezia_Giulia	2021-02-19	353.0	19.0	3.0
yellow	Friuli_Venezia_Giulia	2021-02-20	225.0	23.0	7.0
yellow	Friuli_Venezia_Giulia	2021-02-21	86.0	12.0	4.0
yellow	Friuli_Venezia_Giulia	2021-02-22	414.0	26.0	4.0
yellow	Friuli_Venezia_Giulia	2021-02-23	540.0	21.0	5.0
yellow	Friuli_Venezia_Giulia	2021-02-24	547.0	23.0	7.0
yellow	Friuli_Venezia_Giulia	2021-02-25	573.0	29.0	3.0
yellow	Friuli_Venezia_Giulia	2021-02-26	490.0	31.0	7.0
yellow	Friuli_Venezia_Giulia	2021-02-27	356.0	31.0	5.0
yellow	Friuli_Venezia_Giulia	2021-02-28	122.0	21.0	3.0
yellow	Friuli_Venezia_Giulia	2021-03-01	643.0	32.0	4.0
yellow	Friuli_Venezia_Giulia	2021-03-02	725.0	27.0	6.0
yellow	Friuli_Venezia_Giulia	2021-03-03	738.0	22.0	5.0
yellow	Friuli_Venezia_Giulia	2021-03-04	757.0	20.0	4.0
yellow	Friuli_Venezia_Giulia	2021-03-05	727.0	26.0	4.0
yellow	Friuli_Venezia_Giulia	2021-03-06	512.0	38.0	4.0
yellow	Friuli_Venezia_Giulia	2021-03-07	104.0	29.0	6.0
orange	Friuli_Venezia_Giulia	2021-03-08	921.0	52.0	6.0
orange	Friuli_Venezia_Giulia	2021-03-09	1075.0	41.0	4.0
orange	Friuli_Venezia_Giulia	2021-03-10	933.0	40.0	4.0
orange	Friuli_Venezia_Giulia	2021-03-11	921.0	40.0	6.0
orange	Friuli_Venezia_Giulia	2021-03-12	1028.0	46.0	10.0
orange	Friuli_Venezia_Giulia	2021-03-13	614.0	33.0	8.0
orange	Friuli_Venezia_Giulia	2021-03-14	84.0	34.0	3.0
red	Friuli_Venezia_Giulia	2021-03-15	883.0	48.0	8.0
red	Friuli_Venezia_Giulia	2021-03-16	1085.0	49.0	8.0
red	Friuli_Venezia_Giulia	2021-03-17	972.0	46.0	6.0
red	Friuli_Venezia_Giulia	2021-03-18	909.0	49.0	8.0
red	Friuli_Venezia_Giulia	2021-03-19	874.0	62.0	6.0
red	Friuli_Venezia_Giulia	2021-03-20	593.0	49.0	8.0
red	Friuli_Venezia_Giulia	2021-03-21	124.0	42.0	10.0
red	Friuli_Venezia_Giulia	2021-03-22	829.0	55.0	12.0
red	Friuli_Venezia_Giulia	2021-03-23	818.0	52.0	8.0
red	Friuli_Venezia_Giulia	2021-03-24	727.0	67.0	6.0
red	Friuli_Venezia_Giulia	2021-03-25	704.0	54.0	8.0
red	Friuli_Venezia_Giulia	2021-03-26	631.0	60.0	11.0
red	Friuli_Venezia_Giulia	2021-03-27	390.0	49.0	15.0
red	Friuli_Venezia_Giulia	2021-03-28	94.0	44.0	13.0
red	Friuli_Venezia_Giulia	2021-03-29	661.0	59.0	12.0
red	Friuli_Venezia_Giulia	2021-03-30	633.0	60.0	11.0
red	Friuli_Venezia_Giulia	2021-03-31	596.0	50.0	8.0
red	Friuli_Venezia_Giulia	2021-04-01	442.0	44.0	8.0
red	Friuli_Venezia_Giulia	2021-04-02	479.0	46.0	7.0
red	Friuli_Venezia_Giulia	2021-04-03	202.0	38.0	8.0
red	Friuli_Venezia_Giulia	2021-04-04	40.0	32.0	7.0
red	Friuli_Venezia_Giulia	2021-04-05	68.0	32.0	11.0
red	Friuli_Venezia_Giulia	2021-04-06	439.0	43.0	6.0
red	Friuli_Venezia_Giulia	2021-04-07	409.0	37.0	5.0
red	Friuli_Venezia_Giulia	2021-04-08	364.0	38.0	6.0
red	Friuli_Venezia_Giulia	2021-04-09	344.0	39.0	4.0
red	Friuli_Venezia_Giulia	2021-04-10	182.0	25.0	8.0
red	Friuli_Venezia_Giulia	2021-04-11	51.0	26.0	9.0
orange	Friuli_Venezia_Giulia	2021-04-12	348.0	25.0	6.0
orange	Friuli_Venezia_Giulia	2021-04-13	355.0	23.0	6.0
orange	Friuli_Venezia_Giulia	2021-04-14	225.0	30.0	1.0
orange	Friuli_Venezia_Giulia	2021-04-15	206.0	16.0	2.0
orange	Friuli_Venezia_Giulia	2021-04-16	222.0	18.0	4.0
orange	Friuli_Venezia_Giulia	2021-04-17	144.0	13.0	1.0
orange	Friuli_Venezia_Giulia	2021-04-18	30.0	17.0	2.0
orange	Friuli_Venezia_Giulia	2021-04-19	223.0	14.0	1.0
orange	Friuli_Venezia_Giulia	2021-04-20	243.0	18.0	0.0
orange	Friuli_Venezia_Giulia	2021-04-21	192.0	21.0	0.0
orange	Friuli_Venezia_Giulia	2021-04-22	161.0	15.0	1.0
orange	Friuli_Venezia_Giulia	2021-04-23	219.0	19.0	2.0
orange	Friuli_Venezia_Giulia	2021-04-24	159.0	11.0	2.0
orange	Friuli_Venezia_Giulia	2021-04-25	17.0	17.0	2.0
yellow	Friuli_Venezia_Giulia	2021-04-26	188.0	10.0	1.0
yellow	Friuli_Venezia_Giulia	2021-04-27	159.0	12.0	2.0
yellow	Friuli_Venezia_Giulia	2021-04-28	165.0	19.0	2.0
yellow	Friuli_Venezia_Giulia	2021-04-29	129.0	10.0	3.0
yellow	Friuli_Venezia_Giulia	2021-04-30	170.0	10.0	6.0
yellow	Friuli_Venezia_Giulia	2021-05-01	14.0	7.0	3.0
yellow	Friuli_Venezia_Giulia	2021-05-02	30.0	6.0	1.0
yellow	Friuli_Venezia_Giulia	2021-05-03	164.0	15.0	2.0
yellow	Friuli_Venezia_Giulia	2021-05-04	124.0	9.0	2.0
yellow	Friuli_Venezia_Giulia	2021-05-05	93.0	7.0	3.0
yellow	Friuli_Venezia_Giulia	2021-05-06	82.0	9.0	1.0
yellow	Friuli_Venezia_Giulia	2021-05-07	83.0	2.0	1.0
yellow	Friuli_Venezia_Giulia	2021-05-08	76.0	3.0	0.0
yellow	Friuli_Venezia_Giulia	2021-05-09	11.0	3.0	3.0
yellow	Friuli_Venezia_Giulia	2021-05-10	88.0	3.0	0.0
yellow	Friuli_Venezia_Giulia	2021-05-11	83.0	3.0	1.0
yellow	Friuli_Venezia_Giulia	2021-05-12	65.0	5.0	1.0
yellow	Friuli_Venezia_Giulia	2021-05-13	37.0	1.0	2.0
yellow	Friuli_Venezia_Giulia	2021-05-14	59.0	8.0	2.0
yellow	Friuli_Venezia_Giulia	2021-05-15	34.0	4.0	1.0
yellow	Friuli_Venezia_Giulia	2021-05-16	7.0	2.0	0.0
yellow	Friuli_Venezia_Giulia	2021-05-17	60.0	4.0	0.0
yellow	Friuli_Venezia_Giulia	2021-05-18	41.0	3.0	1.0
yellow	Friuli_Venezia_Giulia	2021-05-19	42.0	2.0	0.0
yellow	Friuli_Venezia_Giulia	2021-05-20	25.0	2.0	1.0
yellow	Friuli_Venezia_Giulia	2021-05-21	40.0	2.0	1.0
yellow	Friuli_Venezia_Giulia	2021-05-22	20.0	3.0	2.0
yellow	Friuli_Venezia_Giulia	2021-05-23	5.0	3.0	0.0
yellow	Friuli_Venezia_Giulia	2021-05-24	33.0	1.0	0.0
yellow	Friuli_Venezia_Giulia	2021-05-25	33.0	2.0	1.0
yellow	Friuli_Venezia_Giulia	2021-05-26	30.0	3.0	0.0
yellow	Friuli_Venezia_Giulia	2021-05-27	54.0	2.0	0.0
yellow	Friuli_Venezia_Giulia	2021-05-28	45.0	2.0	0.0
yellow	Friuli_Venezia_Giulia	2021-05-29	21.0	3.0	0.0
yellow	Friuli_Venezia_Giulia	2021-05-30	5.0	4.0	0.0
yellow	Lazio	2020-11-06	2614.0	204.0	28.0
yellow	Lazio	2020-11-07	1812.0	187.0	24.0
yellow	Lazio	2020-11-08	1445.0	155.0	20.0
yellow	Lazio	2020-11-09	1642.0	190.0	19.0
yellow	Lazio	2020-11-10	1952.0	178.0	19.0
yellow	Lazio	2020-11-11	1694.0	195.0	24.0
yellow	Lazio	2020-11-12	1839.0	165.0	25.0
yellow	Lazio	2020-11-13	2030.0	183.0	33.0
yellow	Lazio	2020-11-14	1942.0	189.0	18.0
yellow	Lazio	2020-11-15	1189.0	144.0	17.0
yellow	Lazio	2020-11-16	2126.0	176.0	19.0
yellow	Lazio	2020-11-17	2340.0	169.0	16.0
yellow	Lazio	2020-11-18	2399.0	171.0	16.0
yellow	Lazio	2020-11-19	2137.0	160.0	18.0
yellow	Lazio	2020-11-20	2138.0	163.0	25.0
yellow	Lazio	2020-11-21	1901.0	127.0	12.0
yellow	Lazio	2020-11-22	1380.0	122.0	10.0
yellow	Lazio	2020-11-23	1619.0	143.0	20.0
yellow	Lazio	2020-11-24	1462.0	145.0	16.0
yellow	Lazio	2020-11-25	1592.0	113.0	18.0
yellow	Lazio	2020-11-26	1443.0	153.0	26.0
yellow	Lazio	2020-11-27	1427.0	155.0	18.0
yellow	Lazio	2020-11-28	1316.0	130.0	13.0
yellow	Lazio	2020-11-29	1137.0	110.0	18.0
yellow	Lazio	2020-11-30	1256.0	130.0	15.0
yellow	Lazio	2020-12-01	1499.0	125.0	10.0
yellow	Lazio	2020-12-02	1288.0	164.0	22.0
yellow	Lazio	2020-12-03	1249.0	135.0	18.0
yellow	Lazio	2020-12-04	1426.0	134.0	18.0
yellow	Lazio	2020-12-05	1285.0	152.0	22.0
yellow	Lazio	2020-12-06	472.0	99.0	13.0
yellow	Lazio	2020-12-07	1138.0	116.0	15.0
yellow	Lazio	2020-12-08	674.0	119.0	13.0
yellow	Lazio	2020-12-09	1011.0	119.0	16.0
yellow	Lazio	2020-12-10	1269.0	131.0	24.0
yellow	Lazio	2020-12-11	1260.0	137.0	17.0
yellow	Lazio	2020-12-12	1264.0	116.0	14.0
yellow	Lazio	2020-12-13	549.0	103.0	20.0
yellow	Lazio	2020-12-14	1066.0	112.0	9.0
yellow	Lazio	2021-01-11	1065.0	151.0	10.0
yellow	Lazio	2021-01-12	1272.0	135.0	18.0
yellow	Lazio	2021-01-13	1092.0	132.0	8.0
yellow	Lazio	2021-01-14	1034.0	150.0	17.0
yellow	Lazio	2021-01-15	844.0	151.0	9.0
yellow	Lazio	2021-01-16	1166.0	151.0	11.0
orange	Lazio	2021-01-17	462.0	99.0	11.0
orange	Lazio	2021-01-18	996.0	100.0	14.0
orange	Lazio	2021-01-19	1183.0	116.0	13.0
orange	Lazio	2021-01-20	1013.0	88.0	6.0
orange	Lazio	2021-01-21	1010.0	82.0	12.0
orange	Lazio	2021-01-22	1028.0	105.0	12.0
orange	Lazio	2021-01-23	854.0	93.0	19.0
orange	Lazio	2021-01-24	819.0	69.0	8.0
orange	Lazio	2021-01-25	859.0	103.0	16.0
orange	Lazio	2021-01-26	1277.0	91.0	9.0
orange	Lazio	2021-01-27	1024.0	96.0	7.0
orange	Lazio	2021-01-28	825.0	86.0	13.0
orange	Lazio	2021-01-29	928.0	113.0	11.0
orange	Lazio	2021-01-30	982.0	92.0	12.0
orange	Lazio	2021-01-31	623.0	89.0	17.0
yellow	Lazio	2021-02-01	868.0	91.0	13.0
yellow	Lazio	2021-02-02	1062.0	91.0	13.0
yellow	Lazio	2021-02-03	884.0	114.0	9.0
yellow	Lazio	2021-02-04	1080.0	108.0	12.0
yellow	Lazio	2021-02-05	1000.0	98.0	11.0
yellow	Lazio	2021-02-06	883.0	84.0	20.0
yellow	Lazio	2021-02-07	589.0	86.0	12.0
yellow	Lazio	2021-02-08	733.0	94.0	11.0
yellow	Lazio	2021-02-09	976.0	90.0	17.0
yellow	Lazio	2021-02-10	882.0	74.0	9.0
yellow	Lazio	2021-02-11	904.0	90.0	10.0
yellow	Lazio	2021-02-12	923.0	90.0	17.0
yellow	Lazio	2021-02-13	797.0	80.0	5.0
yellow	Lazio	2021-02-14	418.0	60.0	10.0
yellow	Lazio	2021-02-15	695.0	81.0	13.0
yellow	Lazio	2021-02-16	867.0	70.0	7.0
yellow	Lazio	2021-02-17	742.0	69.0	5.0
yellow	Lazio	2021-02-18	776.0	76.0	13.0
yellow	Lazio	2021-02-19	996.0	76.0	11.0
yellow	Lazio	2021-02-20	649.0	74.0	12.0
yellow	Lazio	2021-02-21	805.0	67.0	5.0
yellow	Lazio	2021-02-22	850.0	74.0	11.0
yellow	Lazio	2021-02-23	1288.0	96.0	14.0
yellow	Lazio	2021-02-24	1270.0	81.0	12.0
yellow	Lazio	2021-02-25	1157.0	89.0	9.0
yellow	Lazio	2021-02-26	1319.0	83.0	6.0
yellow	Lazio	2021-02-27	1248.0	110.0	9.0
yellow	Lazio	2021-02-28	682.0	96.0	15.0
yellow	Lazio	2021-03-01	1153.0	81.0	16.0
yellow	Lazio	2021-03-02	1559.0	107.0	17.0
yellow	Lazio	2021-03-03	1537.0	117.0	16.0
yellow	Lazio	2021-03-04	1222.0	99.0	18.0
yellow	Lazio	2021-03-05	1508.0	107.0	13.0
yellow	Lazio	2021-03-06	1404.0	125.0	24.0
yellow	Lazio	2021-03-07	780.0	101.0	14.0
yellow	Lazio	2021-03-08	1262.0	122.0	19.0
yellow	Lazio	2021-03-09	1579.0	123.0	10.0
yellow	Lazio	2021-03-10	1477.0	139.0	18.0
yellow	Lazio	2021-03-11	1760.0	125.0	14.0
yellow	Lazio	2021-03-12	1760.0	155.0	21.0
yellow	Lazio	2021-03-13	1477.0	142.0	19.0
yellow	Lazio	2021-03-14	898.0	121.0	9.0
red	Lazio	2021-03-15	1294.0	152.0	22.0
red	Lazio	2021-03-16	1936.0	168.0	18.0
red	Lazio	2021-03-17	1465.0	153.0	9.0
red	Lazio	2021-03-18	1960.0	135.0	14.0
red	Lazio	2021-03-19	1586.0	167.0	26.0
red	Lazio	2021-03-20	1338.0	168.0	22.0
red	Lazio	2021-03-21	1005.0	154.0	25.0
red	Lazio	2021-03-22	1493.0	160.0	13.0
red	Lazio	2021-03-23	1867.0	165.0	17.0
red	Lazio	2021-03-24	1733.0	129.0	6.0
red	Lazio	2021-03-25	1619.0	159.0	26.0
red	Lazio	2021-03-26	1615.0	195.0	19.0
red	Lazio	2021-03-27	1404.0	161.0	19.0
red	Lazio	2021-03-28	879.0	161.0	17.0
orange	Lazio	2021-03-29	1229.0	160.0	19.0
orange	Lazio	2021-03-30	1750.0	172.0	15.0
orange	Lazio	2021-03-31	1545.0	161.0	22.0
orange	Lazio	2021-04-01	1501.0	188.0	23.0
orange	Lazio	2021-04-02	1312.0	164.0	20.0
red	Lazio	2021-04-03	1404.0	180.0	22.0
red	Lazio	2021-04-04	770.0	127.0	16.0
red	Lazio	2021-04-05	680.0	113.0	9.0
orange	Lazio	2021-04-06	999.0	166.0	22.0
orange	Lazio	2021-04-07	1457.0	139.0	20.0
orange	Lazio	2021-04-08	1234.0	124.0	29.0
orange	Lazio	2021-04-09	1259.0	143.0	14.0
orange	Lazio	2021-04-10	1130.0	111.0	17.0
orange	Lazio	2021-04-11	699.0	90.0	8.0
orange	Lazio	2021-04-12	927.0	106.0	16.0
orange	Lazio	2021-04-13	1139.0	119.0	20.0
orange	Lazio	2021-04-14	1159.0	129.0	17.0
orange	Lazio	2021-04-15	963.0	103.0	9.0
orange	Lazio	2021-04-16	1035.0	93.0	16.0
orange	Lazio	2021-04-17	898.0	93.0	5.0
orange	Lazio	2021-04-18	559.0	104.0	14.0
orange	Lazio	2021-04-19	886.0	96.0	11.0
orange	Lazio	2021-04-20	1199.0	108.0	16.0
orange	Lazio	2021-04-21	1035.0	104.0	15.0
orange	Lazio	2021-04-22	939.0	94.0	10.0
orange	Lazio	2021-04-23	1051.0	80.0	14.0
orange	Lazio	2021-04-24	1053.0	111.0	15.0
orange	Lazio	2021-04-25	568.0	89.0	10.0
yellow	Lazio	2021-04-26	844.0	104.0	10.0
yellow	Lazio	2021-04-27	1177.0	96.0	5.0
yellow	Lazio	2021-04-28	1055.0	92.0	8.0
yellow	Lazio	2021-04-29	842.0	90.0	21.0
yellow	Lazio	2021-04-30	1057.0	115.0	11.0
yellow	Lazio	2021-05-01	495.0	68.0	7.0
yellow	Lazio	2021-05-02	507.0	78.0	12.0
yellow	Lazio	2021-05-03	699.0	85.0	17.0
yellow	Lazio	2021-05-04	903.0	90.0	14.0
yellow	Lazio	2021-05-05	907.0	82.0	14.0
yellow	Lazio	2021-05-06	756.0	78.0	10.0
yellow	Lazio	2021-05-07	711.0	82.0	10.0
yellow	Lazio	2021-05-08	681.0	81.0	10.0
yellow	Lazio	2021-05-09	461.0	57.0	8.0
yellow	Lazio	2021-05-10	468.0	73.0	4.0
yellow	Lazio	2021-05-11	749.0	48.0	4.0
yellow	Lazio	2021-05-12	488.0	64.0	6.0
yellow	Lazio	2021-05-13	548.0	67.0	6.0
yellow	Lazio	2021-05-14	486.0	54.0	8.0
yellow	Lazio	2021-05-15	388.0	51.0	9.0
yellow	Lazio	2021-05-16	253.0	40.0	3.0
yellow	Lazio	2021-05-17	392.0	59.0	6.0
yellow	Lazio	2021-05-18	502.0	47.0	7.0
yellow	Lazio	2021-05-19	396.0	34.0	8.0
yellow	Lazio	2021-05-20	347.0	50.0	7.0
yellow	Lazio	2021-05-21	369.0	26.0	1.0
yellow	Lazio	2021-05-22	354.0	32.0	9.0
yellow	Lazio	2021-05-23	178.0	22.0	3.0
yellow	Lazio	2021-05-24	250.0	49.0	1.0
yellow	Lazio	2021-05-25	342.0	28.0	4.0
yellow	Lazio	2021-05-26	291.0	35.0	2.0
yellow	Lazio	2021-05-27	235.0	28.0	1.0
yellow	Lazio	2021-05-28	271.0	24.0	1.0
yellow	Lazio	2021-05-29	225.0	26.0	5.0
yellow	Lazio	2021-05-30	118.0	26.0	3.0
yellow	Liguria	2020-11-06	1076.0	103.0	7.0
yellow	Liguria	2020-11-07	763.0	111.0	9.0
yellow	Liguria	2020-11-08	408.0	73.0	9.0
yellow	Liguria	2020-11-09	990.0	84.0	13.0
yellow	Liguria	2020-11-10	1212.0	93.0	8.0
orange	Liguria	2020-11-11	1099.0	122.0	8.0
orange	Liguria	2020-11-12	1014.0	83.0	6.0
orange	Liguria	2020-11-13	944.0	99.0	7.0
orange	Liguria	2020-11-14	563.0	88.0	9.0
orange	Liguria	2020-11-15	280.0	69.0	4.0
orange	Liguria	2020-11-16	875.0	78.0	7.0
orange	Liguria	2020-11-17	851.0	64.0	7.0
orange	Liguria	2020-11-18	830.0	62.0	9.0
orange	Liguria	2020-11-19	732.0	62.0	6.0
orange	Liguria	2020-11-20	624.0	60.0	6.0
orange	Liguria	2020-11-21	439.0	49.0	10.0
orange	Liguria	2020-11-22	183.0	60.0	3.0
orange	Liguria	2020-11-23	557.0	60.0	6.0
orange	Liguria	2020-11-24	544.0	51.0	2.0
orange	Liguria	2020-11-25	520.0	50.0	5.0
orange	Liguria	2020-11-26	458.0	41.0	5.0
orange	Liguria	2020-11-27	467.0	62.0	7.0
orange	Liguria	2020-11-28	341.0	56.0	1.0
yellow	Liguria	2020-11-29	133.0	45.0	3.0
yellow	Liguria	2020-11-30	393.0	45.0	4.0
yellow	Liguria	2020-12-01	453.0	52.0	3.0
yellow	Liguria	2020-12-02	355.0	43.0	3.0
yellow	Liguria	2020-12-03	318.0	54.0	2.0
yellow	Liguria	2020-12-04	347.0	35.0	3.0
yellow	Liguria	2020-12-05	225.0	38.0	3.0
yellow	Liguria	2020-12-06	100.0	25.0	3.0
yellow	Liguria	2020-12-07	362.0	44.0	0.0
yellow	Liguria	2020-12-08	135.0	25.0	4.0
yellow	Liguria	2020-12-09	349.0	33.0	2.0
yellow	Liguria	2020-12-10	328.0	50.0	4.0
yellow	Liguria	2020-12-11	378.0	31.0	2.0
yellow	Liguria	2020-12-12	228.0	24.0	1.0
yellow	Liguria	2020-12-13	65.0	34.0	1.0
yellow	Liguria	2020-12-14	316.0	41.0	1.0
yellow	Liguria	2021-01-11	447.0	31.0	0.0
yellow	Liguria	2021-01-12	305.0	48.0	4.0
yellow	Liguria	2021-01-13	275.0	42.0	3.0
yellow	Liguria	2021-01-14	277.0	34.0	0.0
yellow	Liguria	2021-01-15	332.0	40.0	4.0
yellow	Liguria	2021-01-16	303.0	40.0	2.0
orange	Liguria	2021-01-17	111.0	29.0	1.0
orange	Liguria	2021-01-18	300.0	41.0	3.0
orange	Liguria	2021-01-19	302.0	37.0	2.0
orange	Liguria	2021-01-20	296.0	40.0	5.0
orange	Liguria	2021-01-21	295.0	48.0	2.0
orange	Liguria	2021-01-22	264.0	39.0	9.0
orange	Liguria	2021-01-23	281.0	43.0	2.0
orange	Liguria	2021-01-24	87.0	33.0	4.0
orange	Liguria	2021-01-25	328.0	45.0	4.0
orange	Liguria	2021-01-26	358.0	41.0	4.0
orange	Liguria	2021-01-27	313.0	29.0	0.0
orange	Liguria	2021-01-28	284.0	41.0	1.0
orange	Liguria	2021-01-29	318.0	37.0	2.0
orange	Liguria	2021-01-30	259.0	41.0	3.0
orange	Liguria	2021-01-31	122.0	26.0	3.0
yellow	Liguria	2021-02-01	333.0	35.0	1.0
yellow	Liguria	2021-02-02	387.0	43.0	4.0
yellow	Liguria	2021-02-03	370.0	38.0	2.0
yellow	Liguria	2021-02-04	319.0	35.0	0.0
yellow	Liguria	2021-02-05	328.0	32.0	2.0
yellow	Liguria	2021-02-06	307.0	39.0	2.0
yellow	Liguria	2021-02-07	113.0	36.0	4.0
yellow	Liguria	2021-02-08	397.0	37.0	4.0
yellow	Liguria	2021-02-09	329.0	26.0	2.0
yellow	Liguria	2021-02-10	327.0	48.0	3.0
yellow	Liguria	2021-02-11	310.0	37.0	3.0
yellow	Liguria	2021-02-12	330.0	31.0	2.0
yellow	Liguria	2021-02-13	240.0	28.0	5.0
orange	Liguria	2021-02-14	93.0	20.0	0.0
orange	Liguria	2021-02-15	296.0	30.0	2.0
orange	Liguria	2021-02-16	350.0	28.0	3.0
orange	Liguria	2021-02-17	304.0	27.0	4.0
orange	Liguria	2021-02-18	341.0	30.0	0.0
orange	Liguria	2021-02-19	318.0	32.0	0.0
orange	Liguria	2021-02-20	319.0	28.0	3.0
orange	Liguria	2021-02-21	110.0	26.0	2.0
orange	Liguria	2021-02-22	375.0	31.0	3.0
orange	Liguria	2021-02-23	382.0	27.0	4.0
orange	Liguria	2021-02-24	426.0	38.0	2.0
orange	Liguria	2021-02-25	353.0	33.0	4.0
orange	Liguria	2021-02-26	363.0	35.0	0.0
orange	Liguria	2021-02-27	291.0	32.0	2.0
orange	Liguria	2021-02-28	147.0	36.0	2.0
yellow	Liguria	2021-03-01	446.0	32.0	2.0
yellow	Liguria	2021-03-02	417.0	35.0	1.0
yellow	Liguria	2021-03-03	424.0	43.0	5.0
yellow	Liguria	2021-03-04	325.0	34.0	6.0
yellow	Liguria	2021-03-05	315.0	37.0	5.0
yellow	Liguria	2021-03-06	303.0	39.0	3.0
yellow	Liguria	2021-03-07	136.0	29.0	3.0
yellow	Liguria	2021-03-08	373.0	45.0	2.0
yellow	Liguria	2021-03-09	385.0	34.0	4.0
yellow	Liguria	2021-03-10	398.0	29.0	3.0
yellow	Liguria	2021-03-11	351.0	36.0	0.0
yellow	Liguria	2021-03-12	373.0	35.0	6.0
yellow	Liguria	2021-03-13	344.0	39.0	2.0
yellow	Liguria	2021-03-14	147.0	39.0	3.0
orange	Liguria	2021-03-15	376.0	45.0	5.0
orange	Liguria	2021-03-16	415.0	46.0	4.0
orange	Liguria	2021-03-17	410.0	38.0	3.0
orange	Liguria	2021-03-18	398.0	36.0	6.0
orange	Liguria	2021-03-19	410.0	52.0	5.0
orange	Liguria	2021-03-20	395.0	37.0	0.0
orange	Liguria	2021-03-21	185.0	57.0	2.0
orange	Liguria	2021-03-22	442.0	47.0	5.0
orange	Liguria	2021-03-23	477.0	36.0	4.0
orange	Liguria	2021-03-24	541.0	44.0	4.0
orange	Liguria	2021-03-25	560.0	54.0	5.0
orange	Liguria	2021-03-26	498.0	42.0	3.0
orange	Liguria	2021-03-27	406.0	38.0	1.0
orange	Liguria	2021-03-28	240.0	52.0	6.0
orange	Liguria	2021-03-29	575.0	49.0	3.0
orange	Liguria	2021-03-30	523.0	51.0	4.0
orange	Liguria	2021-03-31	606.0	57.0	6.0
orange	Liguria	2021-04-01	449.0	40.0	3.0
orange	Liguria	2021-04-02	456.0	53.0	6.0
red	Liguria	2021-04-03	461.0	55.0	4.0
red	Liguria	2021-04-04	143.0	44.0	5.0
red	Liguria	2021-04-05	249.0	49.0	3.0
orange	Liguria	2021-04-06	433.0	52.0	8.0
orange	Liguria	2021-04-07	433.0	42.0	4.0
orange	Liguria	2021-04-08	400.0	22.0	4.0
orange	Liguria	2021-04-09	357.0	69.0	4.0
orange	Liguria	2021-04-10	397.0	46.0	1.0
orange	Liguria	2021-04-11	111.0	45.0	4.0
orange	Liguria	2021-04-12	391.0	40.0	2.0
orange	Liguria	2021-04-13	439.0	38.0	6.0
orange	Liguria	2021-04-14	376.0	39.0	4.0
orange	Liguria	2021-04-15	301.0	34.0	3.0
orange	Liguria	2021-04-16	321.0	28.0	2.0
orange	Liguria	2021-04-17	248.0	36.0	2.0
orange	Liguria	2021-04-18	124.0	33.0	5.0
orange	Liguria	2021-04-19	336.0	35.0	1.0
orange	Liguria	2021-04-20	310.0	34.0	1.0
orange	Liguria	2021-04-21	336.0	25.0	3.0
orange	Liguria	2021-04-22	318.0	31.0	3.0
orange	Liguria	2021-04-23	306.0	35.0	3.0
orange	Liguria	2021-04-24	220.0	20.0	2.0
orange	Liguria	2021-04-25	101.0	27.0	2.0
yellow	Liguria	2021-04-26	321.0	22.0	2.0
yellow	Liguria	2021-04-27	285.0	30.0	3.0
yellow	Liguria	2021-04-28	288.0	35.0	3.0
yellow	Liguria	2021-04-29	269.0	26.0	4.0
yellow	Liguria	2021-04-30	216.0	27.0	0.0
yellow	Liguria	2021-05-01	173.0	21.0	2.0
yellow	Liguria	2021-05-02	73.0	29.0	2.0
yellow	Liguria	2021-05-03	211.0	35.0	4.0
yellow	Liguria	2021-05-04	212.0	18.0	4.0
yellow	Liguria	2021-05-05	165.0	21.0	1.0
yellow	Liguria	2021-05-06	159.0	24.0	2.0
yellow	Liguria	2021-05-07	158.0	15.0	0.0
yellow	Liguria	2021-05-08	119.0	17.0	1.0
yellow	Liguria	2021-05-09	36.0	9.0	3.0
yellow	Liguria	2021-05-10	164.0	20.0	1.0
yellow	Liguria	2021-05-11	144.0	16.0	3.0
yellow	Liguria	2021-05-12	126.0	16.0	0.0
yellow	Liguria	2021-05-13	120.0	15.0	2.0
yellow	Liguria	2021-05-14	89.0	11.0	1.0
yellow	Liguria	2021-05-15	79.0	13.0	1.0
yellow	Liguria	2021-05-16	43.0	12.0	1.0
yellow	Liguria	2021-05-17	88.0	11.0	0.0
yellow	Liguria	2021-05-18	106.0	13.0	1.0
yellow	Liguria	2021-05-19	80.0	11.0	2.0
yellow	Liguria	2021-05-20	62.0	4.0	1.0
yellow	Liguria	2021-05-21	76.0	11.0	1.0
yellow	Liguria	2021-05-22	71.0	9.0	0.0
yellow	Liguria	2021-05-23	27.0	5.0	2.0
yellow	Liguria	2021-05-24	54.0	8.0	0.0
yellow	Liguria	2021-05-25	65.0	8.0	0.0
yellow	Liguria	2021-05-26	56.0	7.0	1.0
yellow	Liguria	2021-05-27	44.0	2.0	0.0
yellow	Liguria	2021-05-28	57.0	2.0	1.0
yellow	Liguria	2021-05-29	43.0	5.0	0.0
yellow	Liguria	2021-05-30	14.0	6.0	0.0
red	Lombardia	2020-11-06	10409.0	920.0	33.0
red	Lombardia	2020-11-07	6592.0	749.0	33.0
red	Lombardia	2020-11-08	2187.0	698.0	28.0
red	Lombardia	2020-11-09	9380.0	826.0	30.0
red	Lombardia	2020-11-10	10445.0	753.0	48.0
red	Lombardia	2020-11-11	9696.0	844.0	26.0
red	Lombardia	2020-11-12	9317.0	801.0	30.0
red	Lombardia	2020-11-13	9645.0	786.0	28.0
red	Lombardia	2020-11-14	5580.0	637.0	29.0
red	Lombardia	2020-11-15	1538.0	566.0	29.0
red	Lombardia	2020-11-16	8593.0	714.0	40.0
red	Lombardia	2020-11-17	9131.0	690.0	36.0
red	Lombardia	2020-11-18	8100.0	616.0	35.0
red	Lombardia	2020-11-19	7949.0	630.0	25.0
red	Lombardia	2020-11-20	7310.0	568.0	25.0
red	Lombardia	2020-11-21	4076.0	425.0	15.0
red	Lombardia	2020-11-22	1069.0	344.0	22.0
red	Lombardia	2020-11-23	5311.0	545.0	25.0
red	Lombardia	2020-11-24	5977.0	480.0	27.0
red	Lombardia	2020-11-25	5195.0	439.0	22.0
red	Lombardia	2020-11-26	4826.0	391.0	24.0
red	Lombardia	2020-11-27	4065.0	425.0	21.0
red	Lombardia	2020-11-28	2755.0	358.0	14.0
orange	Lombardia	2020-11-29	640.0	304.0	14.0
orange	Lombardia	2020-11-30	3698.0	358.0	20.0
orange	Lombardia	2020-12-01	4213.0	319.0	9.0
orange	Lombardia	2020-12-02	3556.0	361.0	16.0
orange	Lombardia	2020-12-03	3222.0	346.0	19.0
orange	Lombardia	2020-12-04	2885.0	345.0	13.0
orange	Lombardia	2020-12-05	1838.0	310.0	14.0
orange	Lombardia	2020-12-06	434.0	295.0	12.0
orange	Lombardia	2020-12-07	2575.0	288.0	14.0
orange	Lombardia	2020-12-08	437.0	271.0	20.0
orange	Lombardia	2020-12-09	3341.0	305.0	17.0
orange	Lombardia	2020-12-10	3352.0	314.0	17.0
orange	Lombardia	2020-12-11	2978.0	352.0	14.0
orange	Lombardia	2020-12-12	1883.0	270.0	7.0
yellow	Lombardia	2020-12-13	367.0	187.0	8.0
yellow	Lombardia	2020-12-14	2583.0	280.0	14.0
orange	Lombardia	2021-01-11	2192.0	289.0	15.0
orange	Lombardia	2021-01-12	2506.0	245.0	12.0
orange	Lombardia	2021-01-13	2195.0	257.0	11.0
orange	Lombardia	2021-01-14	2037.0	260.0	9.0
orange	Lombardia	2021-01-15	2016.0	259.0	9.0
orange	Lombardia	2021-01-16	1392.0	199.0	7.0
red	Lombardia	2021-01-17	364.0	181.0	8.0
red	Lombardia	2021-01-18	1942.0	243.0	11.0
red	Lombardia	2021-01-19	2184.0	227.0	12.0
red	Lombardia	2021-01-20	2087.0	212.0	8.0
red	Lombardia	2021-01-21	1790.0	217.0	5.0
red	Lombardia	2021-01-22	1849.0	230.0	8.0
red	Lombardia	2021-01-23	1466.0	218.0	5.0
orange	Lombardia	2021-01-24	342.0	193.0	6.0
orange	Lombardia	2021-01-25	1984.0	265.0	19.0
orange	Lombardia	2021-01-26	2326.0	223.0	6.0
orange	Lombardia	2021-01-27	2060.0	215.0	15.0
orange	Lombardia	2021-01-28	1780.0	212.0	12.0
orange	Lombardia	2021-01-29	1803.0	264.0	7.0
orange	Lombardia	2021-01-30	1423.0	186.0	5.0
orange	Lombardia	2021-01-31	299.0	169.0	7.0
yellow	Lombardia	2021-02-01	1763.0	271.0	14.0
yellow	Lombardia	2021-02-02	2300.0	221.0	10.0
yellow	Lombardia	2021-02-03	2001.0	210.0	8.0
yellow	Lombardia	2021-02-04	1972.0	205.0	6.0
yellow	Lombardia	2021-02-05	1960.0	241.0	13.0
yellow	Lombardia	2021-02-06	1551.0	168.0	10.0
yellow	Lombardia	2021-02-07	366.0	191.0	8.0
yellow	Lombardia	2021-02-08	2048.0	290.0	8.0
yellow	Lombardia	2021-02-09	2534.0	243.0	11.0
yellow	Lombardia	2021-02-10	2447.0	245.0	8.0
yellow	Lombardia	2021-02-11	2216.0	256.0	9.0
yellow	Lombardia	2021-02-12	2303.0	201.0	9.0
yellow	Lombardia	2021-02-13	1764.0	192.0	6.0
yellow	Lombardia	2021-02-14	459.0	216.0	7.0
yellow	Lombardia	2021-02-15	2152.0	267.0	10.0
yellow	Lombardia	2021-02-16	2868.0	245.0	8.0
yellow	Lombardia	2021-02-17	2874.0	285.0	10.0
yellow	Lombardia	2021-02-18	3037.0	303.0	20.0
yellow	Lombardia	2021-02-19	3181.0	300.0	11.0
yellow	Lombardia	2021-02-20	2476.0	266.0	8.0
yellow	Lombardia	2021-02-21	681.0	271.0	13.0
yellow	Lombardia	2021-02-22	3510.0	349.0	10.0
yellow	Lombardia	2021-02-23	4399.0	366.0	14.0
yellow	Lombardia	2021-02-24	4343.0	359.0	10.0
yellow	Lombardia	2021-02-25	4358.0	360.0	21.0
yellow	Lombardia	2021-02-26	4753.0	440.0	24.0
yellow	Lombardia	2021-02-27	3394.0	389.0	20.0
yellow	Lombardia	2021-02-28	812.0	344.0	23.0
orange	Lombardia	2021-03-01	4652.0	483.0	48.0
orange	Lombardia	2021-03-02	5439.0	559.0	45.0
orange	Lombardia	2021-03-03	5306.0	513.0	47.0
orange	Lombardia	2021-03-04	5315.0	536.0	43.0
orange	Lombardia	2021-03-05	5554.0	542.0	45.0
orange	Lombardia	2021-03-06	3491.0	492.0	33.0
orange	Lombardia	2021-03-07	933.0	464.0	34.0
orange	Lombardia	2021-03-08	5340.0	668.0	51.0
orange	Lombardia	2021-03-09	5787.0	589.0	55.0
orange	Lombardia	2021-03-10	6352.0	600.0	50.0
orange	Lombardia	2021-03-11	5806.0	553.0	44.0
orange	Lombardia	2021-03-12	5711.0	600.0	48.0
orange	Lombardia	2021-03-13	3515.0	575.0	47.0
orange	Lombardia	2021-03-14	926.0	522.0	54.0
red	Lombardia	2021-03-15	5291.0	676.0	60.0
red	Lombardia	2021-03-16	5645.0	615.0	57.0
red	Lombardia	2021-03-17	5544.0	624.0	50.0
red	Lombardia	2021-03-18	4870.0	551.0	42.0
red	Lombardia	2021-03-19	4901.0	578.0	61.0
red	Lombardia	2021-03-20	3162.0	518.0	51.0
red	Lombardia	2021-03-21	836.0	496.0	41.0
red	Lombardia	2021-03-22	4819.0	580.0	59.0
red	Lombardia	2021-03-23	5325.0	537.0	46.0
red	Lombardia	2021-03-24	5114.0	570.0	45.0
red	Lombardia	2021-03-25	4580.0	556.0	47.0
red	Lombardia	2021-03-26	4667.0	558.0	50.0
red	Lombardia	2021-03-27	2895.0	460.0	33.0
red	Lombardia	2021-03-28	663.0	387.0	39.0
red	Lombardia	2021-03-29	4357.0	514.0	46.0
red	Lombardia	2021-03-30	4492.0	482.0	54.0
red	Lombardia	2021-03-31	3960.0	481.0	41.0
red	Lombardia	2021-04-01	4101.0	460.0	35.0
red	Lombardia	2021-04-02	3710.0	467.0	54.0
red	Lombardia	2021-04-03	2312.0	401.0	28.0
red	Lombardia	2021-04-04	441.0	353.0	37.0
red	Lombardia	2021-04-05	947.0	354.0	16.0
red	Lombardia	2021-04-06	3098.0	440.0	44.0
red	Lombardia	2021-04-07	3351.0	389.0	46.0
red	Lombardia	2021-04-08	2792.0	333.0	33.0
red	Lombardia	2021-04-09	2594.0	327.0	38.0
red	Lombardia	2021-04-10	1896.0	323.0	28.0
red	Lombardia	2021-04-11	444.0	266.0	21.0
orange	Lombardia	2021-04-12	2586.0	294.0	38.0
orange	Lombardia	2021-04-13	2837.0	293.0	28.0
orange	Lombardia	2021-04-14	2559.0	245.0	18.0
orange	Lombardia	2021-04-15	2308.0	266.0	35.0
orange	Lombardia	2021-04-16	2271.0	275.0	26.0
orange	Lombardia	2021-04-17	1490.0	229.0	16.0
orange	Lombardia	2021-04-18	404.0	237.0	10.0
orange	Lombardia	2021-04-19	2395.0	253.0	18.0
orange	Lombardia	2021-04-20	2592.0	224.0	25.0
orange	Lombardia	2021-04-21	2308.0	254.0	21.0
orange	Lombardia	2021-04-22	2277.0	223.0	21.0
orange	Lombardia	2021-04-23	2310.0	232.0	21.0
orange	Lombardia	2021-04-24	1697.0	219.0	18.0
orange	Lombardia	2021-04-25	359.0	204.0	17.0
yellow	Lombardia	2021-04-26	2346.0	222.0	23.0
yellow	Lombardia	2021-04-27	2529.0	203.0	27.0
yellow	Lombardia	2021-04-28	2133.0	238.0	19.0
yellow	Lombardia	2021-04-29	1910.0	198.0	13.0
yellow	Lombardia	2021-04-30	2094.0	212.0	20.0
yellow	Lombardia	2021-05-01	556.0	170.0	17.0
yellow	Lombardia	2021-05-02	421.0	161.0	19.0
yellow	Lombardia	2021-05-03	1872.0	199.0	18.0
yellow	Lombardia	2021-05-04	2195.0	200.0	28.0
yellow	Lombardia	2021-05-05	1764.0	174.0	18.0
yellow	Lombardia	2021-05-06	1505.0	155.0	19.0
yellow	Lombardia	2021-05-07	1393.0	145.0	19.0
yellow	Lombardia	2021-05-08	883.0	110.0	10.0
yellow	Lombardia	2021-05-09	236.0	91.0	8.0
yellow	Lombardia	2021-05-10	1418.0	124.0	11.0
yellow	Lombardia	2021-05-11	1386.0	113.0	9.0
yellow	Lombardia	2021-05-12	1280.0	121.0	7.0
yellow	Lombardia	2021-05-13	1116.0	131.0	19.0
yellow	Lombardia	2021-05-14	1046.0	106.0	10.0
yellow	Lombardia	2021-05-15	788.0	93.0	9.0
yellow	Lombardia	2021-05-16	159.0	101.0	4.0
yellow	Lombardia	2021-05-17	964.0	119.0	9.0
yellow	Lombardia	2021-05-18	1026.0	66.0	13.0
yellow	Lombardia	2021-05-19	818.0	89.0	8.0
yellow	Lombardia	2021-05-20	835.0	74.0	6.0
yellow	Lombardia	2021-05-21	747.0	83.0	6.0
yellow	Lombardia	2021-05-22	567.0	58.0	7.0
yellow	Lombardia	2021-05-23	108.0	76.0	6.0
yellow	Lombardia	2021-05-24	684.0	68.0	9.0
yellow	Lombardia	2021-05-25	742.0	45.0	5.0
yellow	Lombardia	2021-05-26	657.0	64.0	4.0
yellow	Lombardia	2021-05-27	512.0	47.0	4.0
yellow	Lombardia	2021-05-28	576.0	66.0	5.0
yellow	Lombardia	2021-05-29	437.0	65.0	4.0
yellow	Lombardia	2021-05-30	81.0	45.0	5.0
yellow	Marche	2020-11-06	796.0	27.0	1.0
yellow	Marche	2020-11-07	611.0	33.0	3.0
yellow	Marche	2020-11-08	244.0	28.0	4.0
yellow	Marche	2020-11-09	672.0	23.0	2.0
yellow	Marche	2020-11-10	728.0	18.0	2.0
yellow	Marche	2020-11-11	550.0	16.0	0.0
yellow	Marche	2020-11-12	633.0	24.0	0.0
yellow	Marche	2020-11-13	545.0	18.0	2.0
yellow	Marche	2020-11-14	409.0	26.0	3.0
orange	Marche	2020-11-15	249.0	28.0	2.0
orange	Marche	2020-11-16	536.0	28.0	3.0
orange	Marche	2020-11-17	588.0	24.0	2.0
orange	Marche	2020-11-18	375.0	24.0	4.0
orange	Marche	2020-11-19	495.0	20.0	5.0
orange	Marche	2020-11-20	437.0	17.0	1.0
orange	Marche	2020-11-21	418.0	20.0	3.0
orange	Marche	2020-11-22	122.0	32.0	5.0
orange	Marche	2020-11-23	438.0	18.0	2.0
orange	Marche	2020-11-24	482.0	18.0	2.0
orange	Marche	2020-11-25	431.0	20.0	0.0
orange	Marche	2020-11-26	509.0	24.0	1.0
orange	Marche	2020-11-27	479.0	23.0	2.0
orange	Marche	2020-11-28	419.0	22.0	4.0
orange	Marche	2020-11-29	155.0	19.0	6.0
orange	Marche	2020-11-30	443.0	21.0	2.0
orange	Marche	2020-12-01	494.0	29.0	3.0
orange	Marche	2020-12-02	473.0	19.0	4.0
orange	Marche	2020-12-03	430.0	14.0	2.0
orange	Marche	2020-12-04	385.0	15.0	2.0
orange	Marche	2020-12-05	347.0	22.0	2.0
yellow	Marche	2020-12-06	103.0	20.0	1.0
yellow	Marche	2020-12-07	369.0	14.0	1.0
yellow	Marche	2020-12-08	134.0	26.0	5.0
yellow	Marche	2020-12-09	409.0	20.0	3.0
yellow	Marche	2020-12-10	423.0	19.0	4.0
yellow	Marche	2020-12-11	388.0	21.0	1.0
yellow	Marche	2020-12-12	437.0	32.0	2.0
yellow	Marche	2020-12-13	96.0	28.0	2.0
yellow	Marche	2020-12-14	458.0	16.0	3.0
yellow	Marche	2021-01-11	569.0	15.0	1.0
yellow	Marche	2021-01-12	517.0	24.0	7.0
yellow	Marche	2021-01-13	494.0	22.0	4.0
yellow	Marche	2021-01-14	443.0	19.0	3.0
yellow	Marche	2021-01-15	446.0	23.0	7.0
yellow	Marche	2021-01-16	379.0	20.0	3.0
orange	Marche	2021-01-17	130.0	18.0	5.0
orange	Marche	2021-01-18	481.0	18.0	3.0
orange	Marche	2021-01-19	495.0	14.0	3.0
orange	Marche	2021-01-20	453.0	16.0	0.0
orange	Marche	2021-01-21	403.0	35.0	2.0
orange	Marche	2021-01-22	424.0	21.0	2.0
orange	Marche	2021-01-23	396.0	20.0	0.0
orange	Marche	2021-01-24	117.0	14.0	2.0
orange	Marche	2021-01-25	451.0	17.0	3.0
orange	Marche	2021-01-26	498.0	20.0	1.0
orange	Marche	2021-01-27	487.0	21.0	1.0
orange	Marche	2021-01-28	368.0	21.0	3.0
orange	Marche	2021-01-29	389.0	16.0	0.0
orange	Marche	2021-01-30	362.0	26.0	6.0
orange	Marche	2021-01-31	86.0	16.0	2.0
yellow	Marche	2021-02-01	445.0	21.0	2.0
yellow	Marche	2021-02-02	440.0	20.0	2.0
yellow	Marche	2021-02-03	415.0	20.0	3.0
yellow	Marche	2021-02-04	413.0	14.0	4.0
yellow	Marche	2021-02-05	354.0	28.0	1.0
yellow	Marche	2021-02-06	374.0	27.0	3.0
yellow	Marche	2021-02-07	126.0	23.0	3.0
yellow	Marche	2021-02-08	415.0	16.0	0.0
yellow	Marche	2021-02-09	538.0	26.0	3.0
yellow	Marche	2021-02-10	492.0	31.0	2.0
yellow	Marche	2021-02-11	454.0	16.0	1.0
yellow	Marche	2021-02-12	377.0	16.0	3.0
yellow	Marche	2021-02-13	289.0	14.0	5.0
yellow	Marche	2021-02-14	85.0	17.0	6.0
yellow	Marche	2021-02-15	520.0	32.0	3.0
yellow	Marche	2021-02-16	540.0	10.0	2.0
yellow	Marche	2021-02-17	437.0	20.0	3.0
yellow	Marche	2021-02-18	511.0	19.0	7.0
yellow	Marche	2021-02-19	538.0	21.0	4.0
yellow	Marche	2021-02-20	463.0	21.0	1.0
yellow	Marche	2021-02-21	95.0	25.0	8.0
yellow	Marche	2021-02-22	689.0	33.0	6.0
yellow	Marche	2021-02-23	759.0	34.0	5.0
yellow	Marche	2021-02-24	784.0	39.0	4.0
yellow	Marche	2021-02-25	697.0	23.0	5.0
yellow	Marche	2021-02-26	722.0	26.0	6.0
yellow	Marche	2021-02-27	623.0	17.0	2.0
yellow	Marche	2021-02-28	159.0	33.0	5.0
orange	Marche	2021-03-01	809.0	42.0	7.0
orange	Marche	2021-03-02	916.0	41.0	6.0
orange	Marche	2021-03-03	851.0	63.0	8.0
orange	Marche	2021-03-04	928.0	33.0	5.0
orange	Marche	2021-03-05	783.0	36.0	12.0
orange	Marche	2021-03-06	675.0	33.0	10.0
orange	Marche	2021-03-07	149.0	35.0	5.0
orange	Marche	2021-03-08	939.0	32.0	7.0
orange	Marche	2021-03-09	993.0	39.0	7.0
orange	Marche	2021-03-10	893.0	49.0	9.0
orange	Marche	2021-03-11	928.0	26.0	7.0
orange	Marche	2021-03-12	798.0	38.0	11.0
orange	Marche	2021-03-13	704.0	48.0	10.0
orange	Marche	2021-03-14	151.0	30.0	10.0
red	Marche	2021-03-15	865.0	45.0	11.0
red	Marche	2021-03-16	848.0	37.0	7.0
red	Marche	2021-03-17	800.0	42.0	7.0
red	Marche	2021-03-18	716.0	31.0	14.0
red	Marche	2021-03-19	704.0	30.0	11.0
red	Marche	2021-03-20	498.0	37.0	13.0
red	Marche	2021-03-21	212.0	31.0	16.0
red	Marche	2021-03-22	639.0	39.0	10.0
red	Marche	2021-03-23	622.0	30.0	3.0
red	Marche	2021-03-24	632.0	18.0	5.0
red	Marche	2021-03-25	624.0	34.0	12.0
red	Marche	2021-03-26	667.0	25.0	10.0
red	Marche	2021-03-27	462.0	24.0	7.0
red	Marche	2021-03-28	86.0	23.0	5.0
red	Marche	2021-03-29	627.0	48.0	12.0
red	Marche	2021-03-30	584.0	27.0	3.0
red	Marche	2021-03-31	514.0	22.0	2.0
red	Marche	2021-04-01	559.0	21.0	5.0
red	Marche	2021-04-02	408.0	21.0	8.0
red	Marche	2021-04-03	300.0	16.0	3.0
red	Marche	2021-04-04	55.0	21.0	3.0
red	Marche	2021-04-05	179.0	21.0	3.0
orange	Marche	2021-04-06	445.0	23.0	6.0
orange	Marche	2021-04-07	445.0	20.0	2.0
orange	Marche	2021-04-08	383.0	17.0	5.0
orange	Marche	2021-04-09	428.0	25.0	4.0
orange	Marche	2021-04-10	267.0	18.0	3.0
orange	Marche	2021-04-11	75.0	16.0	1.0
orange	Marche	2021-04-12	408.0	23.0	5.0
orange	Marche	2021-04-13	364.0	18.0	5.0
orange	Marche	2021-04-14	320.0	20.0	3.0
orange	Marche	2021-04-15	297.0	8.0	0.0
orange	Marche	2021-04-16	438.0	7.0	0.0
orange	Marche	2021-04-17	187.0	12.0	1.0
orange	Marche	2021-04-18	29.0	6.0	1.0
orange	Marche	2021-04-19	356.0	13.0	2.0
orange	Marche	2021-04-20	346.0	18.0	8.0
orange	Marche	2021-04-21	338.0	12.0	1.0
orange	Marche	2021-04-22	297.0	10.0	1.0
orange	Marche	2021-04-23	297.0	12.0	2.0
orange	Marche	2021-04-24	289.0	11.0	4.0
orange	Marche	2021-04-25	40.0	5.0	1.0
yellow	Marche	2021-04-26	324.0	15.0	4.0
yellow	Marche	2021-04-27	314.0	7.0	2.0
yellow	Marche	2021-04-28	276.0	8.0	0.0
yellow	Marche	2021-04-29	265.0	12.0	1.0
yellow	Marche	2021-04-30	241.0	12.0	0.0
yellow	Marche	2021-05-01	73.0	9.0	8.0
yellow	Marche	2021-05-02	52.0	5.0	1.0
yellow	Marche	2021-05-03	329.0	12.0	2.0
yellow	Marche	2021-05-04	262.0	9.0	4.0
yellow	Marche	2021-05-05	292.0	4.0	0.0
yellow	Marche	2021-05-06	240.0	7.0	0.0
yellow	Marche	2021-05-07	268.0	11.0	3.0
yellow	Marche	2021-05-08	196.0	7.0	1.0
yellow	Marche	2021-05-09	29.0	4.0	1.0
yellow	Marche	2021-05-10	206.0	7.0	1.0
yellow	Marche	2021-05-11	228.0	7.0	2.0
yellow	Marche	2021-05-12	239.0	5.0	1.0
yellow	Marche	2021-05-13	202.0	2.0	1.0
yellow	Marche	2021-05-14	184.0	4.0	1.0
yellow	Marche	2021-05-15	147.0	4.0	1.0
yellow	Marche	2021-05-16	33.0	8.0	3.0
yellow	Marche	2021-05-17	151.0	4.0	0.0
yellow	Marche	2021-05-18	197.0	6.0	1.0
yellow	Marche	2021-05-19	183.0	7.0	2.0
yellow	Marche	2021-05-20	121.0	5.0	0.0
yellow	Marche	2021-05-21	130.0	8.0	3.0
yellow	Marche	2021-05-22	114.0	13.0	2.0
yellow	Marche	2021-05-23	22.0	3.0	0.0
yellow	Marche	2021-05-24	140.0	4.0	1.0
yellow	Marche	2021-05-25	122.0	3.0	0.0
yellow	Marche	2021-05-26	115.0	5.0	3.0
yellow	Marche	2021-05-27	87.0	5.0	0.0
yellow	Marche	2021-05-28	92.0	4.0	0.0
yellow	Marche	2021-05-29	68.0	7.0	0.0
yellow	Marche	2021-05-30	27.0	2.0	0.0
yellow	Molise	2020-11-06	82.0	2.0	0.0
yellow	Molise	2020-11-07	71.0	0.0	0.0
yellow	Molise	2020-11-08	8.0	5.0	0.0
yellow	Molise	2020-11-09	116.0	16.0	1.0
yellow	Molise	2020-11-10	82.0	9.0	0.0
yellow	Molise	2020-11-11	117.0	7.0	0.0
yellow	Molise	2020-11-12	74.0	5.0	0.0
yellow	Molise	2020-11-13	176.0	5.0	1.0
yellow	Molise	2020-11-14	110.0	8.0	1.0
yellow	Molise	2020-11-15	42.0	9.0	0.0
yellow	Molise	2020-11-16	203.0	5.0	0.0
yellow	Molise	2020-11-17	129.0	7.0	0.0
yellow	Molise	2020-11-18	113.0	7.0	2.0
yellow	Molise	2020-11-19	106.0	9.0	0.0
yellow	Molise	2020-11-20	134.0	8.0	1.0
yellow	Molise	2020-11-21	82.0	6.0	2.0
yellow	Molise	2020-11-22	6.0	9.0	0.0
yellow	Molise	2020-11-23	138.0	10.0	1.0
yellow	Molise	2020-11-24	128.0	5.0	0.0
yellow	Molise	2020-11-25	126.0	7.0	1.0
yellow	Molise	2020-11-26	101.0	6.0	3.0
yellow	Molise	2020-11-27	154.0	9.0	1.0
yellow	Molise	2020-11-28	74.0	7.0	2.0
yellow	Molise	2020-11-29	6.0	6.0	0.0
yellow	Molise	2020-11-30	136.0	6.0	0.0
yellow	Molise	2020-12-01	112.0	2.0	0.0
yellow	Molise	2020-12-02	88.0	3.0	1.0
yellow	Molise	2020-12-03	111.0	1.0	0.0
yellow	Molise	2020-12-04	63.0	4.0	0.0
yellow	Molise	2020-12-05	61.0	6.0	1.0
yellow	Molise	2020-12-06	4.0	1.0	0.0
yellow	Molise	2020-12-07	15.0	5.0	0.0
yellow	Molise	2020-12-08	2.0	4.0	0.0
yellow	Molise	2020-12-09	87.0	2.0	2.0
yellow	Molise	2020-12-10	25.0	9.0	1.0
yellow	Molise	2020-12-11	79.0	2.0	0.0
yellow	Molise	2020-12-12	93.0	7.0	2.0
yellow	Molise	2020-12-13	40.0	4.0	0.0
yellow	Molise	2020-12-14	39.0	1.0	1.0
yellow	Molise	2021-01-11	125.0	6.0	2.0
yellow	Molise	2021-01-12	75.0	5.0	1.0
yellow	Molise	2021-01-13	48.0	4.0	0.0
yellow	Molise	2021-01-14	96.0	4.0	1.0
yellow	Molise	2021-01-15	70.0	6.0	1.0
yellow	Molise	2021-01-16	47.0	5.0	1.0
yellow	Molise	2021-01-17	1.0	5.0	1.0
yellow	Molise	2021-01-18	44.0	5.0	0.0
yellow	Molise	2021-01-19	48.0	4.0	0.0
yellow	Molise	2021-01-20	41.0	3.0	0.0
yellow	Molise	2021-01-21	78.0	1.0	0.0
yellow	Molise	2021-01-22	86.0	4.0	0.0
yellow	Molise	2021-01-23	38.0	7.0	1.0
yellow	Molise	2021-01-24	7.0	1.0	0.0
yellow	Molise	2021-01-25	96.0	3.0	2.0
yellow	Molise	2021-01-26	56.0	2.0	2.0
yellow	Molise	2021-01-27	77.0	3.0	1.0
yellow	Molise	2021-01-28	86.0	3.0	0.0
yellow	Molise	2021-01-29	88.0	4.0	0.0
yellow	Molise	2021-01-30	89.0	7.0	0.0
yellow	Molise	2021-01-31	5.0	4.0	1.0
yellow	Molise	2021-02-01	69.0	7.0	1.0
yellow	Molise	2021-02-02	84.0	6.0	1.0
yellow	Molise	2021-02-03	110.0	10.0	3.0
yellow	Molise	2021-02-04	80.0	4.0	1.0
yellow	Molise	2021-02-05	94.0	4.0	2.0
yellow	Molise	2021-02-06	84.0	8.0	0.0
yellow	Molise	2021-02-07	3.0	6.0	3.0
yellow	Molise	2021-02-08	156.0	4.0	0.0
yellow	Molise	2021-02-09	76.0	5.0	0.0
yellow	Molise	2021-02-10	101.0	6.0	1.0
yellow	Molise	2021-02-11	83.0	6.0	2.0
yellow	Molise	2021-02-12	105.0	6.0	1.0
yellow	Molise	2021-02-13	34.0	10.0	3.0
yellow	Molise	2021-02-14	9.0	8.0	1.0
yellow	Molise	2021-02-15	164.0	8.0	0.0
yellow	Molise	2021-02-16	94.0	7.0	2.0
yellow	Molise	2021-02-17	142.0	12.0	2.0
yellow	Molise	2021-02-18	90.0	11.0	2.0
yellow	Molise	2021-02-19	80.0	9.0	0.0
yellow	Molise	2021-02-20	67.0	11.0	3.0
orange	Molise	2021-02-21	8.0	10.0	1.0
orange	Molise	2021-02-22	135.0	5.0	2.0
orange	Molise	2021-02-23	49.0	11.0	3.0
orange	Molise	2021-02-24	144.0	4.0	0.0
orange	Molise	2021-02-25	59.0	2.0	4.0
orange	Molise	2021-02-26	143.0	4.0	2.0
orange	Molise	2021-02-27	42.0	10.0	3.0
orange	Molise	2021-02-28	9.0	10.0	3.0
red	Molise	2021-03-01	119.0	7.0	1.0
red	Molise	2021-03-02	49.0	7.0	0.0
red	Molise	2021-03-03	152.0	4.0	1.0
red	Molise	2021-03-04	37.0	4.0	2.0
red	Molise	2021-03-05	74.0	9.0	2.0
red	Molise	2021-03-06	39.0	8.0	2.0
red	Molise	2021-03-07	3.0	5.0	1.0
red	Molise	2021-03-08	110.0	10.0	1.0
red	Molise	2021-03-09	58.0	5.0	0.0
red	Molise	2021-03-10	99.0	9.0	2.0
red	Molise	2021-03-11	81.0	9.0	2.0
red	Molise	2021-03-12	62.0	2.0	0.0
red	Molise	2021-03-13	27.0	7.0	1.0
red	Molise	2021-03-14	4.0	4.0	0.0
red	Molise	2021-03-15	86.0	3.0	0.0
red	Molise	2021-03-16	64.0	12.0	4.0
red	Molise	2021-03-17	60.0	4.0	1.0
red	Molise	2021-03-18	74.0	7.0	0.0
red	Molise	2021-03-19	37.0	4.0	2.0
red	Molise	2021-03-20	21.0	3.0	1.0
red	Molise	2021-03-21	4.0	2.0	0.0
orange	Molise	2021-03-22	42.0	5.0	0.0
orange	Molise	2021-03-23	38.0	0.0	1.0
orange	Molise	2021-03-24	44.0	5.0	0.0
orange	Molise	2021-03-25	46.0	5.0	3.0
orange	Molise	2021-03-26	62.0	5.0	1.0
orange	Molise	2021-03-27	18.0	4.0	1.0
orange	Molise	2021-03-28	3.0	1.0	0.0
orange	Molise	2021-03-29	30.0	2.0	1.0
orange	Molise	2021-03-30	39.0	1.0	0.0
orange	Molise	2021-03-31	48.0	1.0	0.0
orange	Molise	2021-04-01	39.0	2.0	0.0
orange	Molise	2021-04-02	28.0	4.0	0.0
red	Molise	2021-04-03	15.0	5.0	0.0
red	Molise	2021-04-04	0.0	1.0	1.0
red	Molise	2021-04-05	1.0	3.0	0.0
orange	Molise	2021-04-06	29.0	5.0	0.0
orange	Molise	2021-04-07	34.0	2.0	1.0
orange	Molise	2021-04-08	56.0	2.0	0.0
orange	Molise	2021-04-09	44.0	3.0	1.0
orange	Molise	2021-04-10	27.0	1.0	1.0
orange	Molise	2021-04-11	0.0	2.0	0.0
orange	Molise	2021-04-12	47.0	2.0	1.0
orange	Molise	2021-04-13	21.0	1.0	0.0
orange	Molise	2021-04-14	68.0	3.0	0.0
orange	Molise	2021-04-15	35.0	8.0	0.0
orange	Molise	2021-04-16	60.0	2.0	1.0
orange	Molise	2021-04-17	12.0	0.0	0.0
orange	Molise	2021-04-18	2.0	1.0	0.0
orange	Molise	2021-04-19	48.0	3.0	0.0
orange	Molise	2021-04-20	51.0	4.0	1.0
orange	Molise	2021-04-21	39.0	1.0	0.0
orange	Molise	2021-04-22	47.0	2.0	0.0
orange	Molise	2021-04-23	28.0	4.0	1.0
orange	Molise	2021-04-24	19.0	2.0	1.0
orange	Molise	2021-04-25	0.0	1.0	0.0
yellow	Molise	2021-04-26	34.0	2.0	0.0
yellow	Molise	2021-04-27	36.0	1.0	0.0
yellow	Molise	2021-04-28	35.0	1.0	0.0
yellow	Molise	2021-04-29	33.0	1.0	0.0
yellow	Molise	2021-04-30	52.0	1.0	0.0
yellow	Molise	2021-05-01	0.0	0.0	1.0
yellow	Molise	2021-05-02	1.0	0.0	0.0
yellow	Molise	2021-05-03	25.0	2.0	0.0
yellow	Molise	2021-05-04	17.0	1.0	0.0
yellow	Molise	2021-05-05	37.0	1.0	0.0
yellow	Molise	2021-05-06	14.0	1.0	0.0
yellow	Molise	2021-05-07	25.0	0.0	0.0
yellow	Molise	2021-05-08	7.0	0.0	1.0
yellow	Molise	2021-05-09	0.0	2.0	1.0
yellow	Molise	2021-05-10	29.0	2.0	0.0
yellow	Molise	2021-05-11	14.0	1.0	0.0
yellow	Molise	2021-05-12	14.0	1.0	0.0
yellow	Molise	2021-05-13	5.0	0.0	1.0
yellow	Molise	2021-05-14	19.0	0.0	0.0
yellow	Molise	2021-05-15	0.0	1.0	0.0
yellow	Molise	2021-05-16	0.0	0.0	0.0
yellow	Molise	2021-05-17	15.0	0.0	0.0
yellow	Molise	2021-05-18	5.0	0.0	0.0
yellow	Molise	2021-05-19	10.0	0.0	1.0
yellow	Molise	2021-05-20	2.0	1.0	0.0
yellow	Molise	2021-05-21	4.0	0.0	0.0
yellow	Molise	2021-05-22	1.0	0.0	0.0
yellow	Molise	2021-05-23	0.0	0.0	0.0
yellow	Molise	2021-05-24	11.0	0.0	0.0
yellow	Molise	2021-05-25	3.0	1.0	0.0
yellow	Molise	2021-05-26	10.0	0.0	0.0
yellow	Molise	2021-05-27	3.0	0.0	0.0
yellow	Molise	2021-05-28	6.0	0.0	0.0
yellow	Molise	2021-05-29	1.0	0.0	0.0
yellow	Molise	2021-05-30	1.0	0.0	0.0
red	Piemonte	2020-11-06	4974.0	257.0	195.0
red	Piemonte	2020-11-07	3817.0	235.0	158.0
red	Piemonte	2020-11-08	2429.0	221.0	177.0
red	Piemonte	2020-11-09	3902.0	265.0	181.0
red	Piemonte	2020-11-10	3693.0	252.0	167.0
red	Piemonte	2020-11-11	4245.0	242.0	171.0
red	Piemonte	2020-11-12	4428.0	269.0	175.0
red	Piemonte	2020-11-13	4854.0	279.0	177.0
red	Piemonte	2020-11-14	3775.0	182.0	143.0
red	Piemonte	2020-11-15	2453.0	175.0	132.0
red	Piemonte	2020-11-16	3446.0	249.0	170.0
red	Piemonte	2020-11-17	3931.0	242.0	162.0
red	Piemonte	2020-11-18	3798.0	270.0	195.0
red	Piemonte	2020-11-19	3787.0	224.0	176.0
red	Piemonte	2020-11-20	3267.0	207.0	164.0
red	Piemonte	2020-11-21	2690.0	160.0	110.0
red	Piemonte	2020-11-22	1568.0	152.0	119.0
red	Piemonte	2020-11-23	2271.0	205.0	144.0
red	Piemonte	2020-11-24	2585.0	182.0	145.0
red	Piemonte	2020-11-25	2625.0	185.0	136.0
red	Piemonte	2020-11-26	2706.0	150.0	125.0
red	Piemonte	2020-11-27	2332.0	137.0	108.0
red	Piemonte	2020-11-28	1843.0	127.0	96.0
orange	Piemonte	2020-11-29	873.0	125.0	103.0
orange	Piemonte	2020-11-30	1543.0	135.0	99.0
orange	Piemonte	2020-12-01	1642.0	138.0	105.0
orange	Piemonte	2020-12-02	1921.0	117.0	88.0
orange	Piemonte	2020-12-03	1828.0	128.0	95.0
orange	Piemonte	2020-12-04	1636.0	132.0	87.0
orange	Piemonte	2020-12-05	1173.0	98.0	82.0
[truncated: 1,223 more rows]
